# Supplementary material for: 1-(Adamantan-1-yl)-3-(4-meth­oxy­phenyl)prop-2-en-1-one
Source: Acta Crystallogr Sect E Struct Rep Online. 2012 Jul 25;68(Pt 8):o2537. doi: 10.1107/S1600536812032400 (PMC3414983; doi:10.1107/S1600536812032400)
Supplement: Supplementary file 1 [file e-68-o2537-sup1.cif]

##############################################################################
#                                                                            #
# This CIF contains the data in a paper accepted for publication in          #
# Acta Crystallographica Section E. It conforms to the requirements of       #
# Notes for Authors for Acta Crystallographica Section E, and has been       #
# peer reviewed under the auspices of the IUCr Commission on Journals.       #
#                                                                            #
# Full details of the Crystallographic Information File format               #
# are given in the paper "The Crystallographic Information File (CIF):       #
# a New Standard Archive File for Crystallography" by S. R. Hall, F. H.      #
# Allen and I. D. Brown [Acta Cryst. (1991), A47, 655-685].                  #
#                                                                            #
# The current version of the core CIF dictionary is obtainable from          #
# ftp://ftp.iucr.org/pub/cif_core.dic.                                       #
#                                                                            #
# Software is freely available for graphical display of the structure(s)     #
# in this CIF. For information consult the CIF software page                 #
# http://www.iucr.org/resources/cif/software.                                #
#                                                                            #
# This file may be used for bona fide research purposes within the           #
# scientific community so long as proper attribution is given to the journal # 
# article from which it was obtained.                                        #
#                                                                            #
##############################################################################
data_global
_audit_creation_method     'WinGX routine CIF_UPDATE'
_audit_conform_dict_name     cif_core.dic
_audit_conform_dict_version     2.3
_journal_date_recd_electronic     2012-07-13
_journal_date_accepted     2012-07-16
_journal_name_full     'Acta Crystallographica, Section E'
_journal_year     2012
_journal_volume     68
_journal_issue      8
_journal_page_first     o2537
_journal_page_last     o2537
_journal_paper_category     QO
_journal_paper_doi     10.1107/S1600536812032400
_journal_coeditor_code     DS2206
_publ_contact_author_name     'Fronczek, Frank R.'
_publ_contact_author_address
;
Department of Chemistry
Louisiana State University
Baton Rouge
LA 70803-1804
USA
;
_publ_contact_author_email     ffroncz@lsu.edu
_publ_contact_author_fax     '225-578-3458'
_publ_contact_author_phone     '225-578-8270'
_publ_section_title
;
1-(Adamantan-1-yl)-3-(4-methoxyphenyl)prop-2-en-1-one
;
_publ_section_title_footnote
;
 CAS 174315-56-1.
;
loop_
    _publ_author_name
    _publ_author_footnote
    _publ_author_address
    'Nguyen, Thy M.' .
;
Department of Chemistry
Louisiana State University
Baton Rouge
LA 70803-1804
USA
;
    'Fronczek, Frank R.' .
;
Department of Chemistry
Louisiana State University
Baton Rouge
LA 70803-1804
USA
;
    'Watkins, Steven F.' .
;
Department of Chemistry
Louisiana State University
Baton Rouge
LA 70803-1804
USA
;
data_I
_audit_creation_method     'WinGX routine CIF_UPDATE'
_chemical_name_systematic
;
1-(Adamantan-1-yl)-3-(4-methoxyphenyl)prop-2-en-1-one
;
_chemical_formula_moiety     'C20 H24 O2'
_chemical_formula_sum     'C20 H24 O2'
_chemical_formula_iupac     'C20 H24 O2'
_chemical_formula_weight     296.39
_chemical_melting_point     ?
_symmetry_cell_setting     monoclinic
_symmetry_space_group_name_H-M     'P 21/n'
_symmetry_space_group_name_hall     '-P 2yn'
loop_
    _symmetry_equiv_pos_as_xyz
    'x, y, z'
    '-x+1/2, y+1/2, -z+1/2'
    '-x, -y, -z'
    'x-1/2, -y-1/2, z-1/2'
_cell_length_a     6.46480(10)
_cell_length_b     16.4712(3)
_cell_length_c     14.6134(4)
_cell_angle_alpha     90
_cell_angle_beta     92.6120(10)
_cell_angle_gamma     90
_cell_volume     1554.46(6)
_cell_formula_units_Z     4
_cell_measurement_reflns_used     5846
_cell_measurement_theta_min     2.546
_cell_measurement_theta_max     33.728
_cell_measurement_temperature     90.0(5)
_cell_measurement_pressure     101.3
_exptl_crystal_description     prism
_exptl_crystal_colour     colorless
_exptl_crystal_size_max     0.35
_exptl_crystal_size_mid     0.28
_exptl_crystal_size_min     0.24
_exptl_crystal_density_diffrn     1.266
_exptl_crystal_density_method     'not measured'
_exptl_crystal_F_000     640
_exptl_absorpt_coefficient_mu     0.08
_exptl_absorpt_correction_type     multi-scan
_exptl_absorpt_process_details     '(SCALEPACK; Otwinowski & Minor, 1997)'
_exptl_absorpt_correction_T_min     0.9726
_exptl_absorpt_correction_T_max     0.9811
_diffrn_ambient_temperature     90.0(5)
_diffrn_radiation_type     MoK\a
_diffrn_radiation_wavelength     0.71073
_diffrn_radiation_source     'sealed tube'
_diffrn_radiation_monochromator     graphite
_diffrn_measurement_device_type     'Nonius KappaCCD'
_diffrn_measurement_device     '95mm CCD camera on \k-goniostat'
_diffrn_measurement_method     'CCD rotation images, thick slices'
_diffrn_detector_area_resol_mean     9
_diffrn_reflns_number     11653
_diffrn_reflns_av_R_equivalents     0.0256
_diffrn_reflns_theta_min     2.79
_diffrn_reflns_theta_max     33.71
_diffrn_reflns_theta_full     25
_diffrn_measured_fraction_theta_max     0.994
_diffrn_measured_fraction_theta_full     0.999
_diffrn_reflns_limit_h_min     -10
_diffrn_reflns_limit_h_max     10
_diffrn_reflns_limit_k_min     -25
_diffrn_reflns_limit_k_max     24
_diffrn_reflns_limit_l_min     -22
_diffrn_reflns_limit_l_max     22
_reflns_number_total     6165
_reflns_number_gt     4860
_reflns_threshold_expression     I>2\s(I)
_refine_ls_structure_factor_coef     Fsqd
_refine_ls_matrix_type     full
_refine_ls_R_factor_gt     0.0448
_refine_ls_wR_factor_ref     0.1234
_refine_ls_goodness_of_fit_ref     0.989
_refine_ls_restrained_S_all     0.989
_refine_ls_number_reflns     6165
_refine_ls_number_parameters     200
_refine_ls_number_restraints     0
_refine_ls_number_constraints     0
_refine_ls_hydrogen_treatment     constr
_refine_ls_weighting_scheme     calc
_refine_ls_weighting_details
         'calc w=1/[\s^2^(Fo^2^)+(0.0625P)^2^+0.4850P] where P=(Fo^2^+2Fc^2^)/3'
_atom_sites_solution_hydrogens     geom
_atom_sites_solution_primary     direct
_atom_sites_solution_secondary     difmap
_refine_ls_shift/su_max     0.000
_refine_diff_density_max     0.468
_refine_diff_density_min     -0.290
_refine_ls_extinction_method     none
loop_
    _atom_type_symbol
    _atom_type_description
    _atom_type_scat_dispersion_real
    _atom_type_scat_dispersion_imag
    _atom_type_scat_source
    C C 0.0033 0.0016 'International Tables Vol C Tables 4.2.6.8 and 6.1.1.4'
    H H 0 0 'International Tables Vol C Tables 4.2.6.8 and 6.1.1.4'
    O O 0.0106 0.006 'International Tables Vol C Tables 4.2.6.8 and 6.1.1.4'
_computing_data_collection     'COLLECT (Nonius, 2000)'
_computing_cell_refinement     'SCALEPACK (Otwinowski & Minor, 1997)'
_computing_data_reduction     'DENZO and SCALEPACK (Otwinowski & Minor, 1997)'
_computing_structure_solution     'SHELXS97 (Sheldrick, 2008)'
_computing_structure_refinement     'SHELXL97 (Sheldrick, 2008)'
_computing_molecular_graphics     'ORTEP-3 for Windows (Farrugia, 1997)'
_computing_publication_material     'WinGX (Farrugia, 1999)'
loop_
    _atom_site_type_symbol
    _atom_site_label
    _atom_site_fract_x
    _atom_site_fract_y
    _atom_site_fract_z
    _atom_site_U_iso_or_equiv
    _atom_site_adp_type
    _atom_site_calc_flag
    _atom_site_refinement_flags
    _atom_site_occupancy
    _atom_site_disorder_assembly
    _atom_site_disorder_group
    C C1 1.17484(12) 0.49689(5) 0.77117(6) 0.01203(14) Uani d . 1 . .
    C C2 1.39267(13) 0.50311(5) 0.81790(6) 0.01455(15) Uani d . 1 . .
    H H2A 1.4965 0.5105 0.7709 0.017 Uiso calc R 1 . .
    H H2B 1.3994 0.5509 0.859 0.017 Uiso calc R 1 . .
    C C3 1.44258(12) 0.42587(5) 0.87340(6) 0.01529(16) Uani d . 1 . .
    H H3 1.585 0.4303 0.9027 0.018 Uiso calc R 1 . .
    C C4 1.43213(13) 0.35203(5) 0.80922(7) 0.01668(16) Uani d . 1 . .
    H H4A 1.4671 0.3021 0.8444 0.02 Uiso calc R 1 . .
    H H4B 1.534 0.3584 0.7611 0.02 Uiso calc R 1 . .
    C C5 1.21310(13) 0.34455(5) 0.76470(6) 0.01470(15) Uani d . 1 . .
    H H5 1.2062 0.296 0.7236 0.018 Uiso calc R 1 . .
    C C6 1.05468(13) 0.33524(5) 0.83940(6) 0.01542(15) Uani d . 1 . .
    H H6A 0.9136 0.3304 0.8107 0.019 Uiso calc R 1 . .
    H H6B 1.0848 0.2853 0.8753 0.019 Uiso calc R 1 . .
    C C7 1.06570(13) 0.40947(5) 0.90296(6) 0.01396(15) Uani d . 1 . .
    H H7 0.9626 0.4032 0.9515 0.017 Uiso calc R 1 . .
    C C8 1.01594(12) 0.48667(5) 0.84674(6) 0.01350(15) Uani d . 1 . .
    H H8A 1.0212 0.5346 0.8876 0.016 Uiso calc R 1 . .
    H H8B 0.8744 0.4827 0.8182 0.016 Uiso calc R 1 . .
    C C9 1.16385(13) 0.42133(5) 0.70825(6) 0.01387(15) Uani d . 1 . .
    H H9A 1.0236 0.4168 0.6786 0.017 Uiso calc R 1 . .
    H H9B 1.2645 0.427 0.6596 0.017 Uiso calc R 1 . .
    C C10 1.28430(13) 0.41594(6) 0.94802(6) 0.01611(16) Uani d . 1 . .
    H H10A 1.3163 0.3664 0.9844 0.019 Uiso calc R 1 . .
    H H10B 1.2919 0.4632 0.9899 0.019 Uiso calc R 1 . .
    C C11 1.12481(13) 0.57368(5) 0.71656(6) 0.01414(15) Uani d . 1 . .
    C C12 0.93169(13) 0.57598(5) 0.65717(6) 0.01481(15) Uani d . 1 . .
    H H12 0.8298 0.5348 0.6616 0.018 Uiso calc R 1 . .
    C C13 0.90363(13) 0.63728(5) 0.59715(6) 0.01471(15) Uani d . 1 . .
    H H13 1.0173 0.6735 0.5934 0.018 Uiso calc R 1 . .
    C C14 0.72429(13) 0.65630(5) 0.53694(6) 0.01366(15) Uani d . 1 . .
    C C15 0.53920(13) 0.61095(5) 0.53374(6) 0.01574(16) Uani d . 1 . .
    H H15 0.5296 0.5635 0.5703 0.019 Uiso calc R 1 . .
    C C16 0.37129(13) 0.63471(5) 0.47793(6) 0.01635(16) Uani d . 1 . .
    H H16 0.2482 0.6032 0.4758 0.02 Uiso calc R 1 . .
    C C17 0.38227(13) 0.70527(5) 0.42450(6) 0.01399(15) Uani d . 1 . .
    C C18 0.56503(13) 0.75027(5) 0.42526(6) 0.01432(15) Uani d . 1 . .
    H H18 0.5747 0.7973 0.3881 0.017 Uiso calc R 1 . .
    C C19 0.73332(13) 0.72522(5) 0.48129(6) 0.01446(15) Uani d . 1 . .
    H H19 0.8579 0.7559 0.4817 0.017 Uiso calc R 1 . .
    C C20 0.21429(14) 0.79562(5) 0.31728(6) 0.01815(17) Uani d . 1 . .
    H H20A 0.2512 0.8432 0.3549 0.027 Uiso calc R 1 . .
    H H20B 0.0786 0.8043 0.2861 0.027 Uiso calc R 1 . .
    H H20C 0.3187 0.7875 0.2716 0.027 Uiso calc R 1 . .
    O O1 1.23918(11) 0.63302(4) 0.72203(5) 0.02329(16) Uani d . 1 . .
    O O2 0.20598(10) 0.72512(4) 0.37467(5) 0.01787(14) Uani d . 1 . .
loop_
    _atom_site_aniso_label
    _atom_site_aniso_U_11
    _atom_site_aniso_U_22
    _atom_site_aniso_U_33
    _atom_site_aniso_U_12
    _atom_site_aniso_U_13
    _atom_site_aniso_U_23
    C1 0.0108(3) 0.0126(3) 0.0126(3) 0.0000(2) 0.0000(2) -0.0001(3)
    C2 0.0118(3) 0.0153(4) 0.0165(4) -0.0015(3) -0.0007(3) 0.0012(3)
    C3 0.0114(3) 0.0175(4) 0.0168(4) 0.0001(3) -0.0013(3) 0.0023(3)
    C4 0.0146(3) 0.0163(4) 0.0193(4) 0.0042(3) 0.0033(3) 0.0022(3)
    C5 0.0169(3) 0.0122(3) 0.0151(4) 0.0011(3) 0.0019(3) -0.0010(3)
    C6 0.0159(3) 0.0142(4) 0.0162(4) -0.0018(3) 0.0019(3) 0.0005(3)
    C7 0.0133(3) 0.0164(4) 0.0123(4) -0.0003(3) 0.0025(3) 0.0003(3)
    C8 0.0119(3) 0.0151(4) 0.0137(4) 0.0017(3) 0.0020(3) -0.0011(3)
    C9 0.0154(3) 0.0138(4) 0.0125(4) 0.0006(3) 0.0016(3) -0.0011(3)
    C10 0.0163(3) 0.0187(4) 0.0132(4) 0.0002(3) -0.0010(3) 0.0008(3)
    C11 0.0144(3) 0.0136(4) 0.0143(4) 0.0008(3) -0.0005(3) 0.0002(3)
    C12 0.0141(3) 0.0148(4) 0.0154(4) 0.0006(3) -0.0007(3) 0.0006(3)
    C13 0.0157(3) 0.0139(4) 0.0144(4) 0.0017(3) -0.0005(3) -0.0010(3)
    C14 0.0150(3) 0.0134(3) 0.0126(4) 0.0015(3) 0.0005(3) -0.0002(3)
    C15 0.0179(4) 0.0143(4) 0.0150(4) 0.0000(3) 0.0008(3) 0.0026(3)
    C16 0.0153(3) 0.0168(4) 0.0169(4) -0.0018(3) 0.0008(3) 0.0020(3)
    C17 0.0139(3) 0.0151(4) 0.0129(3) 0.0012(3) 0.0000(3) -0.0002(3)
    C18 0.0160(3) 0.0135(3) 0.0135(4) 0.0005(3) 0.0008(3) 0.0013(3)
    C19 0.0147(3) 0.0140(4) 0.0147(4) -0.0005(3) 0.0004(3) 0.0004(3)
    C20 0.0208(4) 0.0154(4) 0.0179(4) 0.0016(3) -0.0032(3) 0.0016(3)
    O1 0.0247(3) 0.0153(3) 0.0289(4) -0.0052(2) -0.0089(3) 0.0040(3)
    O2 0.0146(3) 0.0193(3) 0.0194(3) -0.0003(2) -0.0026(2) 0.0047(2)
_geom_special_details
;
All e.s.d.'s (except the e.s.d. in the dihedral angle between two l.s. planes)
are estimated using the full covariance matrix. The cell e.s.d.'s are taken
into account individually in the estimation of e.s.d.'s in distances, angles
and torsion angles; correlations between e.s.d.'s in cell parameters are only
used when they are defined by crystal symmetry. An approximate (isotropic)
treatment of cell e.s.d.'s is used for estimating e.s.d.'s involving l.s.
planes.
;
loop_
    _geom_bond_atom_site_label_1
    _geom_bond_atom_site_label_2
    _geom_bond_site_symmetry_2
    _geom_bond_distance
    _geom_bond_publ_flag
    C1 C11 . 1.5223(12) ?
    C1 C2 . 1.5402(11) ?
    C1 C9 . 1.5471(12) ?
    C1 C8 . 1.5513(12) ?
    C2 C3 . 1.5351(12) ?
    C2 H2A . 0.99 ?
    C2 H2B . 0.99 ?
    C3 C4 . 1.5355(13) ?
    C3 C10 . 1.5378(13) ?
    C3 H3 . 1 ?
    C4 C5 . 1.5361(12) ?
    C4 H4A . 0.99 ?
    C4 H4B . 0.99 ?
    C5 C9 . 1.5354(12) ?
    C5 C6 . 1.5382(12) ?
    C5 H5 . 1 ?
    C6 C7 . 1.5351(12) ?
    C6 H6A . 0.99 ?
    C6 H6B . 0.99 ?
    C7 C10 . 1.5354(12) ?
    C7 C8 . 1.5398(12) ?
    C7 H7 . 1 ?
    C8 H8A . 0.99 ?
    C8 H8B . 0.99 ?
    C9 H9A . 0.99 ?
    C9 H9B . 0.99 ?
    C10 H10A . 0.99 ?
    C10 H10B . 0.99 ?
    C11 O1 . 1.2260(11) ?
    C11 C12 . 1.4882(12) ?
    C12 C13 . 1.3443(12) ?
    C12 H12 . 0.95 ?
    C13 C14 . 1.4572(12) ?
    C13 H13 . 0.95 ?
    C14 C19 . 1.3992(12) ?
    C14 C15 . 1.4095(12) ?
    C15 C16 . 1.3842(12) ?
    C15 H15 . 0.95 ?
    C16 C17 . 1.4037(12) ?
    C16 H16 . 0.95 ?
    C17 O2 . 1.3639(10) ?
    C17 C18 . 1.3943(12) ?
    C18 C19 . 1.3939(12) ?
    C18 H18 . 0.95 ?
    C19 H19 . 0.95 ?
    C20 O2 . 1.4348(11) ?
    C20 H20A . 0.98 ?
    C20 H20B . 0.98 ?
    C20 H20C . 0.98 ?
loop_
    _geom_angle_atom_site_label_1
    _geom_angle_atom_site_label_2
    _geom_angle_atom_site_label_3
    _geom_angle_site_symmetry_1
    _geom_angle_site_symmetry_3
    _geom_angle
    _geom_angle_publ_flag
    C11 C1 C2 . . 110.20(7) ?
    C11 C1 C9 . . 110.73(7) ?
    C2 C1 C9 . . 109.47(7) ?
    C11 C1 C8 . . 109.37(7) ?
    C2 C1 C8 . . 108.26(7) ?
    C9 C1 C8 . . 108.77(6) ?
    C3 C2 C1 . . 110.19(7) ?
    C3 C2 H2A . . 109.6 ?
    C1 C2 H2A . . 109.6 ?
    C3 C2 H2B . . 109.6 ?
    C1 C2 H2B . . 109.6 ?
    H2A C2 H2B . . 108.1 ?
    C2 C3 C4 . . 109.35(7) ?
    C2 C3 C10 . . 109.40(7) ?
    C4 C3 C10 . . 109.68(7) ?
    C2 C3 H3 . . 109.5 ?
    C4 C3 H3 . . 109.5 ?
    C10 C3 H3 . . 109.5 ?
    C3 C4 C5 . . 109.65(7) ?
    C3 C4 H4A . . 109.7 ?
    C5 C4 H4A . . 109.7 ?
    C3 C4 H4B . . 109.7 ?
    C5 C4 H4B . . 109.7 ?
    H4A C4 H4B . . 108.2 ?
    C9 C5 C4 . . 109.03(7) ?
    C9 C5 C6 . . 109.56(7) ?
    C4 C5 C6 . . 109.76(7) ?
    C9 C5 H5 . . 109.5 ?
    C4 C5 H5 . . 109.5 ?
    C6 C5 H5 . . 109.5 ?
    C7 C6 C5 . . 109.64(7) ?
    C7 C6 H6A . . 109.7 ?
    C5 C6 H6A . . 109.7 ?
    C7 C6 H6B . . 109.7 ?
    C5 C6 H6B . . 109.7 ?
    H6A C6 H6B . . 108.2 ?
    C10 C7 C6 . . 109.34(7) ?
    C10 C7 C8 . . 109.71(7) ?
    C6 C7 C8 . . 109.39(7) ?
    C10 C7 H7 . . 109.5 ?
    C6 C7 H7 . . 109.5 ?
    C8 C7 H7 . . 109.5 ?
    C7 C8 C1 . . 109.90(6) ?
    C7 C8 H8A . . 109.7 ?
    C1 C8 H8A . . 109.7 ?
    C7 C8 H8B . . 109.7 ?
    C1 C8 H8B . . 109.7 ?
    H8A C8 H8B . . 108.2 ?
    C5 C9 C1 . . 109.91(7) ?
    C5 C9 H9A . . 109.7 ?
    C1 C9 H9A . . 109.7 ?
    C5 C9 H9B . . 109.7 ?
    C1 C9 H9B . . 109.7 ?
    H9A C9 H9B . . 108.2 ?
    C7 C10 C3 . . 109.42(7) ?
    C7 C10 H10A . . 109.8 ?
    C3 C10 H10A . . 109.8 ?
    C7 C10 H10B . . 109.8 ?
    C3 C10 H10B . . 109.8 ?
    H10A C10 H10B . . 108.2 ?
    O1 C11 C12 . . 120.34(8) ?
    O1 C11 C1 . . 121.00(7) ?
    C12 C11 C1 . . 118.65(7) ?
    C13 C12 C11 . . 118.97(8) ?
    C13 C12 H12 . . 120.5 ?
    C11 C12 H12 . . 120.5 ?
    C12 C13 C14 . . 129.45(8) ?
    C12 C13 H13 . . 115.3 ?
    C14 C13 H13 . . 115.3 ?
    C19 C14 C15 . . 117.94(7) ?
    C19 C14 C13 . . 118.18(7) ?
    C15 C14 C13 . . 123.84(8) ?
    C16 C15 C14 . . 120.76(8) ?
    C16 C15 H15 . . 119.6 ?
    C14 C15 H15 . . 119.6 ?
    C15 C16 C17 . . 120.24(8) ?
    C15 C16 H16 . . 119.9 ?
    C17 C16 H16 . . 119.9 ?
    O2 C17 C18 . . 124.33(8) ?
    O2 C17 C16 . . 115.67(7) ?
    C18 C17 C16 . . 120.00(8) ?
    C19 C18 C17 . . 119.06(8) ?
    C19 C18 H18 . . 120.5 ?
    C17 C18 H18 . . 120.5 ?
    C18 C19 C14 . . 121.97(8) ?
    C18 C19 H19 . . 119 ?
    C14 C19 H19 . . 119 ?
    O2 C20 H20A . . 109.5 ?
    O2 C20 H20B . . 109.5 ?
    H20A C20 H20B . . 109.5 ?
    O2 C20 H20C . . 109.5 ?
    H20A C20 H20C . . 109.5 ?
    H20B C20 H20C . . 109.5 ?
    C17 O2 C20 . . 116.96(7) ?
loop_
    _geom_torsion_atom_site_label_1
    _geom_torsion_atom_site_label_2
    _geom_torsion_atom_site_label_3
    _geom_torsion_atom_site_label_4
    _geom_torsion_site_symmetry_1
    _geom_torsion_site_symmetry_2
    _geom_torsion_site_symmetry_3
    _geom_torsion_site_symmetry_4
    _geom_torsion
    _geom_torsion_publ_flag
    C11 C1 C2 C3 . . . . 179.68(7) ?
    C9 C1 C2 C3 . . . . -58.31(9) ?
    C8 C1 C2 C3 . . . . 60.12(9) ?
    C1 C2 C3 C4 . . . . 59.33(9) ?
    C1 C2 C3 C10 . . . . -60.81(9) ?
    C2 C3 C4 C5 . . . . -60.59(9) ?
    C10 C3 C4 C5 . . . . 59.37(9) ?
    C3 C4 C5 C9 . . . . 60.99(9) ?
    C3 C4 C5 C6 . . . . -59.03(9) ?
    C9 C5 C6 C7 . . . . -60.23(9) ?
    C4 C5 C6 C7 . . . . 59.47(9) ?
    C5 C6 C7 C10 . . . . -60.07(9) ?
    C5 C6 C7 C8 . . . . 60.10(9) ?
    C10 C7 C8 C1 . . . . 59.94(9) ?
    C6 C7 C8 C1 . . . . -60.01(8) ?
    C11 C1 C8 C7 . . . . -179.62(6) ?
    C2 C1 C8 C7 . . . . -59.53(8) ?
    C9 C1 C8 C7 . . . . 59.34(8) ?
    C4 C5 C9 C1 . . . . -60.05(9) ?
    C6 C5 C9 C1 . . . . 60.10(9) ?
    C11 C1 C9 C5 . . . . -179.57(7) ?
    C2 C1 C9 C5 . . . . 58.74(9) ?
    C8 C1 C9 C5 . . . . -59.36(8) ?
    C6 C7 C10 C3 . . . . 60.33(9) ?
    C8 C7 C10 C3 . . . . -59.64(9) ?
    C2 C3 C10 C7 . . . . 59.86(9) ?
    C4 C3 C10 C7 . . . . -60.08(9) ?
    C2 C1 C11 O1 . . . . -8.16(12) ?
    C9 C1 C11 O1 . . . . -129.42(9) ?
    C8 C1 C11 O1 . . . . 110.73(9) ?
    C2 C1 C11 C12 . . . . 172.81(7) ?
    C9 C1 C11 C12 . . . . 51.55(10) ?
    C8 C1 C11 C12 . . . . -68.30(9) ?
    O1 C11 C12 C13 . . . . 12.24(13) ?
    C1 C11 C12 C13 . . . . -168.72(8) ?
    C11 C12 C13 C14 . . . . -175.10(8) ?
    C12 C13 C14 C19 . . . . 179.04(9) ?
    C12 C13 C14 C15 . . . . 1.35(15) ?
    C19 C14 C15 C16 . . . . -0.75(13) ?
    C13 C14 C15 C16 . . . . 176.95(8) ?
    C14 C15 C16 C17 . . . . -0.90(14) ?
    C15 C16 C17 O2 . . . . -177.53(8) ?
    C15 C16 C17 C18 . . . . 2.08(14) ?
    O2 C17 C18 C19 . . . . 178.00(8) ?
    C16 C17 C18 C19 . . . . -1.57(13) ?
    C17 C18 C19 C14 . . . . -0.10(13) ?
    C15 C14 C19 C18 . . . . 1.25(13) ?
    C13 C14 C19 C18 . . . . -176.58(8) ?
    C18 C17 O2 C20 . . . . 2.20(13) ?
    C16 C17 O2 C20 . . . . -178.21(8) ?
