# Supplementary material for: 1-(Adamantan-1-yl)-3-(4-meth­oxy­phenyl)prop-2-en-1-one
Source: Acta Crystallogr Sect E Struct Rep Online. 2012 Jul 25;68(Pt 8):o2537. doi: 10.1107/S1600536812032400 (PMC3414983; doi:10.1107/S1600536812032400)
Supplement: Supplementary file 2 [file e-68-o2537-Isup2.hkl]

#
# h,k,l, Fc-squared, Fo-squared, sigma(Fo-squared) and status flag
#
data_I
_shelx_title ' thy c20 H24 O2 in P 21/n'
_shelx_refln_list_code          4
_shelx_F_calc_maximum      173.00
_exptl_crystal_F_000       640.00
_reflns_d_resolution_high  0.6404
 
loop_
 _symmetry_equiv_pos_as_xyz
 'x, y, z'
 '-x+1/2, y+1/2, -z+1/2'
 '-x, -y, -z'
 'x-1/2, -y-1/2, z-1/2'
 
_cell_length_a     6.4648
_cell_length_b    16.4712
_cell_length_c    14.6134
_cell_angle_alpha  90.000
_cell_angle_beta   92.612
_cell_angle_gamma  90.000
 
_shelx_F_squared_multiplier     1.000
 
loop_
 _refln_index_h
 _refln_index_k
 _refln_index_l
 _refln_F_squared_calc
 _refln_F_squared_meas
 _refln_F_squared_sigma
 _refln_observed_status
   2   0   0      355.02      346.39      4.10 o
   4   0   0      342.88      273.19      5.62 o
   6   0   0     1103.99     1068.98     19.10 o
   8   0   0      101.44      115.19      4.28 o
  10   0   0        3.85       -4.28      7.76 o
   1   1   0      963.85      941.13      7.63 o
   2   1   0        6.97        6.53      0.45 o
   3   1   0       72.20       82.71      1.02 o
   4   1   0      291.53      324.68      8.65 o
   5   1   0       71.44       70.68      1.80 o
   6   1   0     1092.99     1057.90     13.19 o
   7   1   0       37.87       38.25      1.82 o
   8   1   0      109.82      109.27      3.12 o
   9   1   0       75.19       76.66      4.95 o
  10   1   0       27.16       18.81      3.49 o
   1   2   0     5342.85     5063.78     49.93 o
   2   2   0     3322.53     3380.12     28.11 o
   3   2   0      725.00      735.32      6.53 o
   4   2   0      353.43      371.53      4.54 o
   5   2   0     1745.66     1708.78     18.93 o
   6   2   0      336.03      317.05      9.90 o
   7   2   0      394.37      398.26      6.68 o
   8   2   0        0.47        2.12      1.94 o
   9   2   0      173.70      187.43      6.05 o
  10   2   0        0.48       -6.42      6.42 o
   1   3   0      448.12      457.80      4.29 o
   2   3   0      798.72      879.76      8.20 o
   3   3   0       19.77       22.63      0.66 o
   4   3   0       10.75       13.55      0.65 o
   5   3   0      117.56      112.70      2.50 o
   6   3   0       97.99      102.88      2.18 o
   7   3   0      137.90      145.32      7.00 o
   8   3   0       32.07       37.63      2.37 o
   9   3   0        1.20        0.75      2.63 o
  10   3   0       86.24       82.69     12.21 o
   0   4   0     2230.41     2308.89     32.62 o
   1   4   0       12.74       18.63      1.07 o
   2   4   0       24.96       21.96      0.51 o
   3   4   0      447.18      527.09      9.55 o
   4   4   0       36.70       31.72      0.89 o
   5   4   0        0.45        1.39      1.43 o
   6   4   0      379.39      355.92      4.93 o
   7   4   0      137.60      139.62      5.84 o
   8   4   0        9.56       10.60      1.98 o
   9   4   0        3.98        7.54      3.70 o
   1   5   0        4.54        6.22      0.49 o
   2   5   0      643.43      713.98      9.73 o
   3   5   0      253.59      264.89      2.99 o
   4   5   0        4.71        4.80      0.74 o
   5   5   0      925.53      833.65      9.90 o
   6   5   0        6.52        5.76      1.05 o
   7   5   0        1.37       -0.59      1.73 o
   8   5   0       61.84       62.35      2.95 o
   9   5   0       77.48       83.62     10.30 o
   0   6   0      104.04       99.85      1.83 o
   1   6   0      117.70      106.92      2.81 o
   2   6   0       46.69       84.13      0.97 o
   3   6   0     1296.78     1375.04     23.98 o
   4   6   0       10.78        7.84      0.81 o
   5   6   0       19.89       23.39      0.94 o
   6   6   0       42.01       34.34      1.41 o
   7   6   0        1.47        2.85      1.48 o
   8   6   0      134.33      152.61      8.29 o
   9   6   0       59.10       56.10      3.25 o
   1   7   0       97.14      101.25      2.59 o
   2   7   0      164.01      165.37      4.64 o
   3   7   0       60.73       46.89      1.11 o
   4   7   0        9.08        5.08      0.68 o
   5   7   0      424.45      444.70      8.29 o
   6   7   0      236.62      223.97      3.87 o
   7   7   0       37.90       38.76      6.64 o
   8   7   0        3.44        6.10      1.86 o
   9   7   0       37.18       32.44      3.00 o
   0   8   0      969.53     1085.61     15.49 o
   1   8   0       17.38       22.49      0.43 o
   2   8   0       33.46       38.79      0.99 o
   3   8   0        0.00       -0.27      0.76 o
   4   8   0       57.70       46.74      1.16 o
   5   8   0       32.72       29.18      0.97 o
   6   8   0        1.62        1.37      1.20 o
   7   8   0        7.85        7.38      1.61 o
   8   8   0       30.77       26.93      4.32 o
   9   8   0       14.89       14.25      3.08 o
   1   9   0      144.19      174.12      4.95 o
   2   9   0        0.07        0.34      0.62 o
   3   9   0        3.39        7.39      0.87 o
   4   9   0      127.25      118.97      1.75 o
   5   9   0      222.14      200.92      2.88 o
   6   9   0       45.14       37.86      1.62 o
   7   9   0        2.13        0.34      1.43 o
   8   9   0        4.31        0.83      2.83 o
   9   9   0       35.96       31.20      3.29 o
   0  10   0       13.75       13.62      1.20 o
   1  10   0     1476.84     1483.25     26.66 o
   2  10   0       46.23       40.71      1.11 o
   3  10   0       12.84       17.72      1.12 o
   4  10   0       34.32       28.53      1.58 o
   5  10   0      150.14      158.04      2.59 o
   6  10   0      231.09      233.35      4.38 o
   7  10   0       22.54       25.22      3.74 o
   8  10   0       14.76       18.75      3.61 o
   9  10   0       45.99       45.67      3.80 o
   1  11   0      308.15      359.08      5.13 o
   2  11   0       84.62       89.32      1.65 o
   3  11   0       24.28       29.78      1.17 o
   4  11   0       70.26       73.16      2.22 o
   5  11   0        5.47        5.73      1.83 o
   6  11   0      154.04      153.38      4.99 o
   7  11   0       70.83       83.93      2.98 o
   8  11   0       10.17       12.61      2.58 o
   9  11   0      186.31      172.02     33.17 o
   0  12   0     1375.65     1377.60     19.10 o
   1  12   0        3.53        7.26      0.94 o
   2  12   0      393.01      399.23      5.51 o
   3  12   0       20.67       18.68      1.13 o
   4  12   0        8.29        8.80      3.70 o
   5  12   0       77.17       65.48      1.94 o
   6  12   0        2.38        4.11      1.54 o
   7  12   0       46.00       48.35      2.64 o
   8  12   0      342.71      385.68     10.62 o
   1  13   0      442.20      449.83      4.47 o
   2  13   0       10.69        8.07      0.81 o
   3  13   0      133.45      117.77      3.61 o
   4  13   0       32.16       30.25      1.44 o
   5  13   0       79.47       78.05      2.22 o
   6  13   0      321.51      313.00      6.36 o
   7  13   0       20.73       20.15      3.12 o
   8  13   0        4.01        4.21      2.51 o
   0  14   0     4583.34     4692.07    283.43 o
   1  14   0      826.18      849.68      8.03 o
   2  14   0      458.88      486.71      7.67 o
   3  14   0        0.36       -0.74      0.91 o
   4  14   0       96.74       97.79      4.77 o
   5  14   0      276.97      284.75      7.98 o
   6  14   0       58.90       54.48      3.08 o
   7  14   0        0.36        1.52      2.08 o
   8  14   0       12.52       20.02      4.95 o
   1  15   0      101.77       90.86      1.29 o
   2  15   0      104.12      101.80      2.36 o
   3  15   0        3.39        3.42      1.00 o
   4  15   0      273.01      269.37      4.61 o
   5  15   0       36.53       35.54      1.97 o
   6  15   0        4.70        5.45      2.41 o
   7  15   0       23.44       20.10      2.70 o
   8  15   0      124.72      113.91      7.30 o
   0  16   0       25.94       25.20      1.89 o
   1  16   0       57.36       57.51      1.04 o
   2  16   0      212.72      215.86      4.16 o
   3  16   0        0.08       -0.90      0.90 o
   4  16   0      311.98      312.45      5.72 o
   5  16   0       69.19       68.12      2.88 o
   6  16   0       27.32       27.89      6.29 o
   7  16   0      153.27      152.20      6.49 o
   1  17   0        2.55       -0.04      4.37 o
   2  17   0       48.71       49.28      2.27 o
   3  17   0       87.79       81.01      2.94 o
   4  17   0       66.50       73.50      3.66 o
   5  17   0       66.98       61.75      3.64 o
   6  17   0        9.45        6.76      3.25 o
   7  17   0        3.37        6.52      3.34 o
   0  18   0      143.42      127.15      5.31 o
   1  18   0      247.10      244.51      8.60 o
   2  18   0       30.10       29.52      2.27 o
   3  18   0      120.08      108.45     11.06 o
   4  18   0      107.99      102.54      4.46 o
   5  18   0       30.25       33.24      3.74 o
   6  18   0       55.62       75.49      5.19 o
   7  18   0       47.12       35.28      4.78 o
   1  19   0      139.88      147.98      5.80 o
   2  19   0        7.29        9.77      2.12 o
   3  19   0       10.81       15.33      2.78 o
   4  19   0       14.89       10.61      2.58 o
   5  19   0       91.70       82.95      8.34 o
   6  19   0       39.63       41.51      5.23 o
   0  20   0        0.15       -0.49      1.83 o
   1  20   0       39.76       39.53      2.75 o
   2  20   0       12.50       13.56      2.90 o
   3  20   0       87.31       95.33      9.41 o
   4  20   0        9.72       12.35      3.74 o
   5  20   0       59.55       68.47      6.02 o
   6  20   0        1.72        6.28      4.44 o
   1  21   0       20.60       17.91      5.62 o
   2  21   0       17.81       21.13      2.77 o
   3  21   0        1.21        2.55      2.74 o
   4  21   0      174.10      176.58     28.75 o
   5  21   0       30.54       27.44      6.20 o
   0  22   0        5.25       -1.43      4.90 o
   1  22   0        1.64        1.05      1.47 o
   2  22   0      112.63      126.12     21.04 o
   3  22   0        8.91        9.33      3.06 o
   4  22   0       11.83       13.14      4.10 o
   5  22   0        0.24       -4.01      4.01 o
   1  23   0       52.92       55.63      5.97 o
   2  23   0       14.30       15.73      2.91 o
   3  23   0        4.84        1.86      2.33 o
   4  23   0       29.49       23.51      5.22 o
   0  24   0      229.06      250.11     15.69 o
   1  24   0      130.40      134.36      8.56 o
   2  24   0        0.91       -1.60      4.01 o
   3  24   0       40.66       42.36      4.42 o
   1  25   0        0.00       -0.27      4.90 o
  -9   0   1       21.68       23.18      4.28 o
  -7   0   1        0.00       -1.34      2.14 o
  -5   0   1      289.13      264.77      5.62 o
  -3   0   1       22.92       19.17      0.71 o
  -1   0   1     1613.63     1640.50     21.64 o
   1   0   1    13947.02    13400.98    297.76 o
   3   0   1     2292.10     2447.28     30.07 o
   5   0   1       74.99       63.93      2.76 o
   7   0   1      224.33      247.97      6.60 o
   9   0   1       15.73       11.95      4.64 o
 -10   1   1        9.09        6.46      4.66 o
  -9   1   1        0.09        2.18      3.16 o
  -8   1   1      359.64      385.77      6.56 o
  -7   1   1       16.22       14.49      1.92 o
  -6   1   1       36.44       38.88      2.50 o
  -5   1   1      228.18      233.10      3.56 o
  -4   1   1     1279.75     1261.31     12.23 o
  -3   1   1      253.51      234.82      3.21 o
  -2   1   1        2.96        3.16      0.41 o
  -1   1   1       17.50       18.32      0.32 o
   1   1   1     1430.29     1363.39     11.83 o
   2   1   1     1070.06     1071.64      8.67 o
   3   1   1      313.54      375.96     10.61 o
   4   1   1      333.96      363.22      4.25 o
   5   1   1     1457.94     1396.13     28.57 o
   6   1   1       26.85       23.82      2.14 o
   7   1   1       42.76       45.24      1.98 o
   8   1   1       10.48       12.21      1.95 o
   9   1   1        9.95       11.80      2.28 o
  10   1   1       21.64       23.70      4.88 o
 -10   2   1        2.59        3.11      3.40 o
  -9   2   1        4.66        5.83      4.90 o
  -8   2   1      119.74      116.44      4.81 o
  -7   2   1       25.88       24.31      1.62 o
  -6   2   1      469.30      473.11      8.96 o
  -5   2   1      925.15      894.34     10.05 o
  -4   2   1        1.42        5.04      0.72 o
  -3   2   1      177.76      187.44      2.01 o
  -2   2   1        4.46        6.35      0.36 o
  -1   2   1     9731.08     9185.79    170.13 o
   0   2   1     1195.36     1072.26     62.90 o
   1   2   1     1905.97     1788.84     19.79 o
   2   2   1     3127.21     3167.84     25.30 o
   3   2   1       50.76       77.03      1.00 o
   4   2   1       10.17       10.21      1.43 o
   5   2   1       10.19       17.43      0.90 o
   6   2   1       79.04       70.20      2.14 o
   7   2   1       77.82       76.65      6.33 o
   8   2   1      350.42      392.75      7.41 o
   9   2   1        0.84       -0.62      2.90 o
  10   2   1       22.36       13.38      5.08 o
 -10   3   1      165.71      127.38      9.02 o
  -9   3   1       20.77       21.07      2.50 o
  -8   3   1        4.19        4.01      2.27 o
  -7   3   1       78.59       74.88      4.73 o
  -6   3   1        0.11        1.81      0.92 o
  -5   3   1      143.81      151.83      5.57 o
  -4   3   1        1.13        2.33      0.98 o
  -3   3   1       67.56       68.96      1.03 o
  -2   3   1        1.22        5.23      0.34 o
  -1   3   1        6.08        7.49      0.28 o
   0   3   1     7390.36     7111.44    113.49 o
   1   3   1     1175.50     1158.67     10.42 o
   2   3   1      733.66      763.95      6.69 o
   3   3   1      273.45      261.60      2.77 o
   4   3   1        0.41        0.66      0.85 o
   5   3   1      126.53      111.43      1.93 o
   6   3   1       39.03       37.63      1.64 o
   7   3   1      231.79      214.20      4.00 o
   8   3   1      556.62      596.00     10.27 o
   9   3   1       52.63       49.91      5.22 o
  -9   4   1        1.46       -1.17      3.66 o
  -8   4   1       11.67       16.83      4.59 o
  -7   4   1       14.49       12.57      1.51 o
  -6   4   1      150.25      149.02      2.63 o
  -5   4   1       72.22       79.27      2.36 o
  -4   4   1      748.78      757.45      8.58 o
  -3   4   1      581.64      639.33      5.81 o
  -2   4   1      189.46      201.46      7.76 o
  -1   4   1     1851.47     1812.64     46.40 o
   0   4   1      207.25      214.71      2.33 o
   1   4   1     1123.87     1117.82     10.22 o
   2   4   1      400.23      404.58      3.84 o
   3   4   1     1910.51     1948.41     18.49 o
   4   4   1        7.23       11.18      0.77 o
   5   4   1      392.50      375.63      4.73 o
   6   4   1      704.90      665.25      8.53 o
   7   4   1        1.62        2.31      3.48 o
   8   4   1       41.70       55.07      2.88 o
   9   4   1        0.08        0.77      2.14 o
  -9   5   1        4.78        7.21      2.12 o
  -8   5   1        0.76        1.51      1.75 o
  -7   5   1       32.64       32.99      2.81 o
  -6   5   1       38.76       37.83      1.37 o
  -5   5   1       30.40       37.57      1.65 o
  -4   5   1       93.73      109.95      1.96 o
  -3   5   1      496.45      538.67      6.11 o
  -2   5   1     1068.50     1090.03     21.93 o
  -1   5   1        5.70        7.26      0.25 o
   0   5   1       13.34        8.42      0.18 o
   1   5   1       17.49       18.36      0.85 o
   2   5   1      897.09      992.66      9.24 o
   3   5   1      110.71      125.17      2.54 o
   4   5   1        2.72        1.00      0.94 o
   5   5   1       14.85       18.07      1.47 o
   6   5   1      500.45      448.56      6.06 o
   7   5   1       21.17       18.54      1.80 o
   8   5   1       17.44       10.84      2.01 o
   9   5   1       25.46       15.69      2.39 o
  -9   6   1       93.33      104.73      3.93 o
  -8   6   1        0.88        0.38      1.84 o
  -7   6   1       31.26       30.63      3.57 o
  -6   6   1       33.12       27.25      2.14 o
  -5   6   1       25.36       17.54      1.13 o
  -4   6   1        1.15        0.01      0.53 o
  -3   6   1      191.22      202.19      2.31 o
  -2   6   1      119.56      121.52      1.63 o
  -1   6   1      112.43      112.24      2.01 o
   0   6   1      321.12      342.66      3.21 o
   1   6   1      287.62      317.04      3.24 o
   2   6   1      575.69      625.87      6.11 o
   3   6   1      484.33      495.12     14.01 o
   4   6   1      333.16      316.69      4.16 o
   5   6   1      768.36      739.15      8.46 o
   6   6   1       19.95       17.74      1.19 o
   7   6   1       24.78       20.29      1.94 o
   8   6   1       97.72       99.23      3.15 o
   9   6   1        0.70       -1.97      2.42 o
  -9   7   1       35.40       32.89      5.22 o
  -8   7   1        0.02       -0.22      1.88 o
  -7   7   1        0.01        0.99      1.73 o
  -6   7   1      510.30      479.96      8.83 o
  -5   7   1      132.97      104.67      2.04 o
  -4   7   1      208.40      224.51      4.64 o
  -3   7   1      456.69      527.92      7.76 o
  -2   7   1      183.61      196.90      5.44 o
  -1   7   1      112.21      120.76      2.01 o
   0   7   1        0.89        0.38      0.17 o
   1   7   1      318.28      330.50      3.35 o
   2   7   1      237.20      247.77      3.39 o
   3   7   1      349.78      378.27      4.06 o
   4   7   1      145.09      117.37      4.81 o
   5   7   1       31.05       22.65      1.24 o
   6   7   1     1154.49     1097.06     14.42 o
   7   7   1      108.21      104.54      2.71 o
   8   7   1       25.52       28.96      2.31 o
   9   7   1        0.10       -1.01      1.90 o
  -9   8   1       12.17       14.73      3.13 o
  -8   8   1       14.46       18.16      3.92 o
  -7   8   1        0.44        0.58      3.25 o
  -6   8   1        1.55        0.53      1.19 o
  -5   8   1        4.04        5.75      0.63 o
  -4   8   1        7.21        4.01      0.46 o
  -3   8   1      296.78      339.69      7.27 o
  -2   8   1      229.17      229.86     10.61 o
  -1   8   1       10.69       15.40      0.45 o
   0   8   1        0.38       -0.14      0.17 o
   1   8   1     1793.17     1974.76     19.38 o
   2   8   1      550.11      577.12      7.23 o
   3   8   1        2.92        1.69      0.24 o
   4   8   1       24.45       18.14      0.69 o
   5   8   1      317.42      303.22      4.24 o
   6   8   1        8.47        9.06      1.52 o
   7   8   1       28.27       26.33      1.75 o
   8   8   1        2.42        1.56      2.05 o
   9   8   1       50.25       50.43      3.62 o
  -9   9   1      127.14      125.24      5.54 o
  -8   9   1       39.09       44.11      6.51 o
  -7   9   1      106.26      108.65      3.13 o
  -6   9   1        4.92        3.27      1.60 o
  -5   9   1      154.82      124.52      2.20 o
  -4   9   1      151.16      144.58      2.99 o
  -3   9   1        9.02        5.57      0.84 o
  -2   9   1       77.88       78.23      2.36 o
  -1   9   1      309.17      326.33      5.57 o
   0   9   1      472.91      537.59      5.00 o
   1   9   1      402.63      443.72      4.37 o
   2   9   1        0.18       -0.32      0.89 o
   3   9   1      124.32      143.20      2.66 o
   4   9   1        7.78        5.41      0.43 o
   5   9   1      149.14      128.49      4.90 o
   6   9   1       47.40       46.71      1.76 o
   7   9   1        0.28       -0.79      1.28 o
   8   9   1       98.73      107.74      4.21 o
   9   9   1        0.10        0.33      3.34 o
  -9  10   1       17.76       20.45      6.78 o
  -8  10   1       23.49       23.55      2.89 o
  -7  10   1       17.84       23.33      2.47 o
  -6  10   1      615.76      605.07      9.18 o
  -5  10   1       52.43       65.92      1.41 o
  -4  10   1      183.28      181.51      3.18 o
  -3  10   1        1.77        3.25      0.79 o
  -2  10   1       38.95       57.12      1.69 o
  -1  10   1      385.04      358.03      3.94 o
   0  10   1      192.51      185.37      2.23 o
   1  10   1        3.20        1.51      0.28 o
   2  10   1       78.48       89.79      1.66 o
   3  10   1      283.96      251.71      4.13 o
   4  10   1        0.01        1.18      2.01 o
   5  10   1      524.03      485.91      6.57 o
   6  10   1      161.36      142.64      3.97 o
   7  10   1       53.94       53.26      3.48 o
   8  10   1       34.72       40.47      4.55 o
   9  10   1        8.83        9.99      4.19 o
  -9  11   1        3.94        5.43      3.84 o
  -8  11   1       14.26       13.19      2.67 o
  -7  11   1      131.20      138.77      3.72 o
  -6  11   1      244.21      240.10      5.17 o
  -5  11   1       76.27       72.31      1.93 o
  -4  11   1       50.47       45.18      1.53 o
  -3  11   1       14.12       17.86      0.96 o
  -2  11   1      772.83      782.09     18.02 o
  -1  11   1     1099.31     1128.59     10.69 o
   0  11   1     2226.31     2375.91     28.51 o
   1  11   1       40.24       44.89      0.76 o
   2  11   1        5.52        4.06      0.68 o
   3  11   1      118.73      118.82      2.36 o
   4  11   1        0.82        2.74      1.29 o
   5  11   1        2.26        2.55      1.71 o
   6  11   1       19.56       17.65      1.73 o
   7  11   1        5.99        5.91      4.73 o
   8  11   1       94.70       95.83      4.47 o
   9  11   1        1.58       -1.63      4.17 o
  -8  12   1      291.52      316.46      9.04 o
  -7  12   1      235.39      242.66      5.57 o
  -6  12   1        9.08       11.03      2.59 o
  -5  12   1      108.27      100.92      3.88 o
  -4  12   1      366.17      371.49      6.29 o
  -3  12   1      142.11      145.84      2.81 o
  -2  12   1      191.44      198.81      2.83 o
  -1  12   1     1234.43     1311.20     13.12 o
   0  12   1       18.12       23.71      1.03 o
   1  12   1      834.80      848.35      8.04 o
   2  12   1        7.84        7.74      0.77 o
   3  12   1      729.39      708.00     10.66 o
   4  12   1      680.43      658.63     12.00 o
   5  12   1        2.45        1.69      1.64 o
   6  12   1       22.30       20.45      2.99 o
   7  12   1        1.33        1.44      2.01 o
   8  12   1        0.02       -1.22      2.32 o
  -8  13   1      186.42      182.63     10.88 o
  -7  13   1        8.39        6.75      2.85 o
  -6  13   1       15.47       18.10      2.01 o
  -5  13   1        0.06        1.75      2.63 o
  -4  13   1      138.19      128.14      4.55 o
  -3  13   1        0.03       -0.18      1.07 o
  -2  13   1      528.33      519.56      8.70 o
  -1  13   1      203.45      199.18      2.48 o
   0  13   1        5.81        5.48      1.03 o
   1  13   1      921.43      905.31      8.51 o
   2  13   1      540.95      522.22      6.92 o
   3  13   1       61.45       58.65      1.92 o
   4  13   1      523.98      488.00      7.87 o
   5  13   1      163.46      153.30      7.76 o
   6  13   1        3.68        3.39      1.86 o
   7  13   1        0.17       -2.23      2.23 o
   8  13   1       37.24       36.68      3.50 o
  -8  14   1      143.74      151.59      7.26 o
  -7  14   1      122.94      131.61      4.75 o
  -6  14   1        0.18        0.04      1.71 o
  -5  14   1       71.47       69.16      2.85 o
  -4  14   1      197.09      190.57      3.56 o
  -3  14   1       72.98       74.68      1.91 o
  -2  14   1       46.06       42.66      1.61 o
  -1  14   1     1315.08     1284.91     24.37 o
   0  14   1     1542.75     1595.41     16.00 o
   1  14   1       17.21       21.57      0.76 o
   2  14   1      631.87      645.28      8.92 o
   3  14   1       45.99       41.56      1.60 o
   4  14   1      248.24      243.24      6.42 o
   5  14   1        2.07        0.17      1.02 o
   6  14   1       21.44       19.62      2.18 o
   7  14   1      250.89      266.46      5.88 o
   8  14   1        0.75       -2.64      2.64 o
  -8  15   1       26.39       25.43      4.16 o
  -7  15   1      101.58       93.40      4.28 o
  -6  15   1       18.88       21.83      3.12 o
  -5  15   1      552.46      556.48     10.94 o
  -4  15   1     1741.90     1771.76     24.53 o
  -3  15   1       53.44       51.84      2.63 o
  -2  15   1      148.83      129.18      2.79 o
  -1  15   1       72.67       73.93      2.23 o
   0  15   1        4.76        6.21      0.76 o
   1  15   1       34.02       33.89      2.90 o
   2  15   1       74.64       77.50      2.50 o
   3  15   1      398.31      405.59      6.81 o
   4  15   1       40.16       33.77      4.46 o
   5  15   1       57.22       53.04      2.14 o
   6  15   1        0.06       -0.61      2.04 o
   7  15   1       41.87       40.91      3.11 o
   8  15   1        0.24        4.96      4.19 o
  -7  16   1       28.25       24.11      3.36 o
  -6  16   1       22.27       25.30      2.77 o
  -5  16   1       77.10       74.79      3.04 o
  -4  16   1       18.69       17.05      1.49 o
  -3  16   1       12.70       12.15      1.49 o
  -2  16   1      153.70      155.01      3.70 o
  -1  16   1      154.80      145.85      2.59 o
   0  16   1       16.43       20.17      1.15 o
   1  16   1       57.84       58.88      2.76 o
   2  16   1     1085.54     1083.29     18.47 o
   3  16   1       27.83       29.12      2.59 o
   4  16   1       17.05       12.93      1.46 o
   5  16   1       10.00        8.27      7.62 o
   6  16   1      305.73      315.87      7.91 o
   7  16   1        2.36        8.28      3.46 o
  -7  17   1      155.44      161.89      6.88 o
  -6  17   1        0.13        1.23      4.10 o
  -5  17   1       42.36       41.50      3.32 o
  -4  17   1      410.34      411.98     10.34 o
  -3  17   1       71.98       76.63      8.16 o
  -2  17   1       33.35       30.13      1.48 o
  -1  17   1       60.56       59.84      3.79 o
   0  17   1       25.52       24.61      1.60 o
   1  17   1      381.59      357.02      7.91 o
   2  17   1        7.20        4.74      3.16 o
   3  17   1      160.62      142.80      4.02 o
   4  17   1       30.92       30.06      2.27 o
   5  17   1       11.63        8.40      2.78 o
   6  17   1        8.64        4.08      3.11 o
   7  17   1      279.55      283.06     31.52 o
  -7  18   1       20.17       25.85      4.81 o
  -6  18   1       60.13       48.45      3.69 o
  -5  18   1      113.97      120.96      4.99 o
  -4  18   1        6.82        5.75      2.76 o
  -3  18   1       22.71       19.92      4.77 o
  -2  18   1        4.05        3.64      4.50 o
  -1  18   1       58.30       56.37      3.43 o
   0  18   1       68.48       65.95      2.26 o
   1  18   1        2.45        5.04      3.34 o
   2  18   1        0.04       -0.76      2.11 o
   3  18   1       96.32       94.34      4.01 o
   4  18   1      106.85      110.45      3.68 o
   5  18   1       10.94       15.77      5.04 o
   6  18   1      230.93      248.66      8.57 o
   7  18   1       69.03       44.77      5.97 o
  -6  19   1      193.24      203.33     32.59 o
  -5  19   1        1.95        3.18      6.33 o
  -4  19   1       77.75       77.07      6.82 o
  -3  19   1       30.80       26.91      2.64 o
  -2  19   1        5.88        7.45      2.70 o
  -1  19   1       27.60       32.94      2.81 o
   0  19   1        4.89        6.62      1.92 o
   1  19   1      220.47      222.66      6.33 o
   2  19   1       20.41       17.78      2.58 o
   3  19   1        1.77        2.93      2.99 o
   4  19   1       83.49       82.59      3.87 o
   5  19   1        9.05       14.21      4.66 o
   6  19   1      182.11      188.67      8.80 o
  -6  20   1       10.20       12.42      3.73 o
  -5  20   1        8.40       16.27      4.35 o
  -4  20   1       37.06       36.13      4.81 o
  -3  20   1       51.21       45.89      3.02 o
  -2  20   1       93.47       93.36      7.53 o
  -1  20   1       82.83       88.63      3.52 o
   0  20   1       55.96       52.74      6.37 o
   1  20   1      110.44      100.50      5.26 o
   2  20   1       72.17       67.28      5.26 o
   3  20   1       15.95       15.19      2.51 o
   4  20   1       11.93       15.22      3.34 o
   5  20   1       14.47       15.96      4.12 o
   6  20   1       28.17       24.73      4.64 o
  -5  21   1        4.87        5.27      5.33 o
  -4  21   1       14.34        8.17      3.48 o
  -3  21   1        0.48        4.35      2.78 o
  -2  21   1       35.27       36.63      3.70 o
  -1  21   1        0.00        0.24      2.04 o
   0  21   1       19.02       15.87      3.66 o
   1  21   1      109.16      108.38      4.21 o
   2  21   1       48.95       48.50     10.48 o
   3  21   1        0.65        4.36      2.74 o
   4  21   1       10.63       16.09      3.27 o
   5  21   1      129.30      136.01     11.95 o
  -5  22   1        1.45        6.95      4.73 o
  -4  22   1        5.93        8.19      3.88 o
  -3  22   1       18.21       15.73      3.26 o
  -2  22   1       33.58       35.16      2.99 o
  -1  22   1      129.46      123.47      9.58 o
   0  22   1       18.99       26.39      4.55 o
   1  22   1        6.75        5.71      2.04 o
   2  22   1        5.28        6.16      2.95 o
   3  22   1       26.79       28.15      3.23 o
   4  22   1       10.71        8.39      3.44 o
   5  22   1        0.62       -0.09      6.15 o
  -4  23   1        0.60       -3.03      5.44 o
  -3  23   1       15.30       14.28      4.59 o
  -2  23   1        1.24        0.33      2.93 o
  -1  23   1       22.29       30.22      4.90 o
   0  23   1        9.03       13.19      5.26 o
   1  23   1       51.33       63.75      5.35 o
   2  23   1        0.83       -2.56      2.78 o
   3  23   1        1.92        1.90      2.83 o
   4  23   1       30.11       30.64      4.58 o
  -3  24   1        0.93        0.63      3.14 o
  -2  24   1       18.55       24.16      5.17 o
  -1  24   1       11.07        1.34      3.66 o
   0  24   1        0.09       -2.50      3.66 o
   1  24   1      110.64      124.11      7.40 o
   2  24   1       20.38       30.31      4.81 o
   3  24   1        7.75        3.91      4.01 o
  -1  25   1      230.10      237.98     11.59 o
   0  25   1       34.29       32.10      4.99 o
   1  25   1        4.09       12.04      5.53 o
 -10   0   2       27.07       37.80      8.74 o
  -8   0   2      124.04      123.93      4.46 o
  -6   0   2     1088.68     1100.10     19.72 o
  -4   0   2        5.72        7.93      1.25 o
  -2   0   2       50.72       54.30      1.43 o
   0   0   2     2383.99     2091.46     33.87 o
   2   0   2      561.33      627.34      8.48 o
   4   0   2      100.24      112.26      2.67 o
   6   0   2      215.26      211.33      5.26 o
   8   0   2        4.97        5.08      2.67 o
  10   0   2       77.57       90.85     10.25 o
 -10   1   2       42.93       33.54      4.15 o
  -9   1   2       17.69       16.51      2.40 o
  -8   1   2       28.53       23.00      1.95 o
  -7   1   2       42.04       49.14      2.94 o
  -6   1   2     1235.59     1215.90     15.26 o
  -5   1   2     2197.89     2186.10     21.75 o
  -4   1   2      117.03      130.83      3.74 o
  -3   1   2      187.49      208.60      2.35 o
  -2   1   2     3774.57     3677.16     34.12 o
  -1   1   2    10130.59     9859.76    224.57 o
   0   1   2      322.97      308.28      4.42 o
   1   1   2        1.50        2.23      0.34 o
   2   1   2     2169.56     2223.88     27.19 o
   3   1   2     7995.38     8437.55     96.01 o
   4   1   2       38.06       59.46      1.26 o
   5   1   2       22.32       27.94      1.29 o
   6   1   2      140.60      125.12      2.74 o
   7   1   2        9.52        5.70      1.47 o
   8   1   2       43.11       50.90      2.46 o
   9   1   2       38.74       39.35      3.34 o
 -10   2   2        1.42        0.70      3.22 o
  -9   2   2       63.58       75.37      4.24 o
  -8   2   2      248.73      256.38      5.70 o
  -7   2   2       60.31       55.31      2.08 o
  -6   2   2       68.38       69.24      2.01 o
  -5   2   2        6.81        7.22      0.88 o
  -4   2   2       89.88       91.32      1.54 o
  -3   2   2      753.69      801.30      7.65 o
  -2   2   2      846.25      894.33     13.67 o
  -1   2   2     2027.51     2052.03     17.70 o
   0   2   2     4814.12     4553.24     91.70 o
   1   2   2      424.05      386.52      4.55 o
   2   2   2      947.73      946.56     17.91 o
   3   2   2      587.28      657.13      8.74 o
   4   2   2      727.05      782.13      8.28 o
   5   2   2     1286.52     1248.02     13.79 o
   6   2   2      179.65      171.91      3.48 o
   7   2   2       51.25       51.22      2.01 o
   8   2   2       10.72       14.33      5.22 o
   9   2   2        2.10        1.63      2.71 o
 -10   3   2        0.01       -3.11      5.53 o
  -9   3   2       76.03       77.01      3.70 o
  -8   3   2      308.61      315.53      6.32 o
  -7   3   2       51.00       44.39      2.23 o
  -6   3   2     1153.82     1139.68     13.28 o
  -5   3   2       24.76       20.82      0.98 o
  -4   3   2      376.94      364.43      4.35 o
  -3   3   2       59.19       63.13      1.13 o
  -2   3   2      124.15      148.70      1.70 o
  -1   3   2      623.67      662.98      6.34 o
   0   3   2    24922.64    24107.72    376.63 o
   1   3   2       28.23       26.59      1.92 o
   2   3   2      204.23      254.28      3.43 o
   3   3   2     1126.07     1190.47     10.68 o
   4   3   2        3.31        3.69      0.71 o
   5   3   2        8.18        6.46      0.89 o
   6   3   2      124.58      118.82      3.34 o
   7   3   2       11.91       16.50      3.92 o
   8   3   2       86.23      100.86      6.87 o
   9   3   2      291.11      300.35      8.47 o
  -9   4   2        1.45        4.40      2.10 o
  -8   4   2       33.79       32.11      2.29 o
  -7   4   2       10.82        9.81      1.51 o
  -6   4   2     1370.68     1317.16     15.13 o
  -5   4   2        0.21        2.06      0.81 o
  -4   4   2     1083.82     1118.86     11.58 o
  -3   4   2      373.44      440.55      4.79 o
  -2   4   2      696.66      684.37      6.52 o
  -1   4   2      111.91      104.83      1.37 o
   0   4   2      136.71      139.61      1.63 o
   1   4   2     1042.49     1003.99     11.89 o
   2   4   2      111.89      109.26      1.35 o
   3   4   2      227.59      238.46      2.68 o
   4   4   2        3.83        6.18      0.73 o
   5   4   2        1.61        0.72      0.84 o
   6   4   2       58.56       55.48      1.71 o
   7   4   2        2.24       -0.06      1.74 o
   8   4   2        9.14       10.40      2.37 o
   9   4   2        0.65        2.76      2.32 o
  -9   5   2        3.17        2.14      2.37 o
  -8   5   2       13.91       14.92      2.27 o
  -7   5   2       12.92       10.54      1.57 o
  -6   5   2      137.30      136.97      2.59 o
  -5   5   2      205.89      207.52      3.15 o
  -4   5   2      172.41      157.44      2.30 o
  -3   5   2        3.57       14.63      0.50 o
  -2   5   2        5.00        1.84      0.36 o
  -1   5   2       28.64       22.65      0.56 o
   0   5   2     3009.48     3076.38     27.38 o
   1   5   2      898.72      858.94     11.34 o
   2   5   2     1036.81     1116.60     10.45 o
   3   5   2       41.09       35.72      0.75 o
   4   5   2        0.61       -0.62      2.76 o
   5   5   2      419.01      398.84      6.02 o
   6   5   2       47.69       42.54      1.52 o
   7   5   2        8.22        9.85      2.63 o
   8   5   2       26.06       31.70      5.53 o
   9   5   2       81.17       75.32      4.10 o
  -9   6   2        6.66        6.86      2.42 o
  -8   6   2        4.49        4.21      1.95 o
  -7   6   2        1.35        0.87      2.14 o
  -6   6   2       46.03       37.24      1.41 o
  -5   6   2      124.54       96.34      3.03 o
  -4   6   2      171.63      171.86      2.26 o
  -3   6   2      145.11      156.73      2.01 o
  -2   6   2       52.92       58.01      0.99 o
  -1   6   2      193.08      187.40      2.56 o
   0   6   2     3672.73     3880.54     35.71 o
   1   6   2      582.82      580.39      6.25 o
   2   6   2      104.42      110.58      1.35 o
   3   6   2        8.68        5.26      0.49 o
   4   6   2      694.90      636.32      7.84 o
   5   6   2       76.17       76.36      1.63 o
   6   6   2       95.79       87.61      4.24 o
   7   6   2       60.24       61.60      2.81 o
   8   6   2      478.89      533.20      9.98 o
   9   6   2        3.24        0.99      2.32 o
  -9   7   2       10.71       11.92      2.70 o
  -8   7   2        0.14        0.68      2.18 o
  -7   7   2       39.65       42.17      2.24 o
  -6   7   2       71.81       58.25      2.76 o
  -5   7   2      117.73       97.82      1.89 o
  -4   7   2      190.23      190.15      4.01 o
  -3   7   2       14.49       19.68      0.71 o
  -2   7   2       27.19       37.32      0.69 o
  -1   7   2      174.22      144.36      1.98 o
   0   7   2      116.80      120.48      4.28 o
   1   7   2      239.67      243.72      2.90 o
   2   7   2        0.86        3.01      0.41 o
   3   7   2       74.95       79.54      1.38 o
   4   7   2        5.14        2.66      0.75 o
   5   7   2      934.71      856.54     10.31 o
   6   7   2        0.02        0.31      1.32 o
   7   7   2        0.27        3.58      1.42 o
   8   7   2       22.59       24.05      2.42 o
   9   7   2       29.41       24.31      2.47 o
  -9   8   2        0.06       -3.02      3.15 o
  -8   8   2       10.94        8.08      3.97 o
  -7   8   2        2.87        5.41      2.36 o
  -6   8   2        4.64        3.38      1.96 o
  -5   8   2       27.50       25.64      0.78 o
  -4   8   2      112.20      114.78      1.75 o
  -3   8   2      102.97      111.28      1.67 o
  -2   8   2       14.21       18.82      0.41 o
  -1   8   2       60.08       45.43      2.10 o
   0   8   2      109.12      110.63      1.60 o
   1   8   2      194.73      196.72      3.66 o
   2   8   2      672.16      779.50      7.41 o
   3   8   2       10.77        8.63      0.46 o
   4   8   2      183.03      190.65      2.93 o
   5   8   2      591.77      537.63      8.79 o
   6   8   2        1.28        1.95      1.38 o
   7   8   2       19.45       18.68      1.65 o
   8   8   2        2.92        2.69      1.65 o
   9   8   2        5.14        1.97      3.19 o
  -9   9   2       25.80       33.52      3.61 o
  -8   9   2      213.13      234.75      6.37 o
  -7   9   2       17.20       18.84      1.78 o
  -6   9   2       27.34       30.43      1.60 o
  -5   9   2       61.23       49.72      1.28 o
  -4   9   2        0.02        0.12      0.76 o
  -3   9   2       53.42       66.93      3.21 o
  -2   9   2      232.44      251.23      4.09 o
  -1   9   2      195.66      212.46      2.76 o
   0   9   2        0.01       -0.04      0.44 o
   1   9   2      105.84      112.24      2.50 o
   2   9   2      387.32      389.69      5.31 o
   3   9   2        5.44        5.35      0.25 o
   4   9   2       10.81        6.69      0.54 o
   5   9   2      236.38      234.18      3.90 o
   6   9   2      100.66       91.04      3.25 o
   7   9   2       43.86       45.49      2.07 o
   8   9   2       73.96       87.90      4.11 o
   9   9   2       40.86       39.88      3.87 o
  -9  10   2       31.43       29.28      3.26 o
  -8  10   2       18.95       21.92      4.06 o
  -7  10   2      113.36      118.85      4.64 o
  -6  10   2      279.01      269.36      4.73 o
  -5  10   2      213.45      198.00      2.98 o
  -4  10   2      281.17      272.07      9.63 o
  -3  10   2      164.86      165.91      3.06 o
  -2  10   2      249.08      246.78      4.16 o
  -1  10   2      150.91      154.83      2.17 o
   0  10   2       32.35       44.67      0.88 o
   1  10   2       93.62       85.08      1.26 o
   2  10   2        8.47        8.05      1.60 o
   3  10   2       75.78       73.60      2.01 o
   4  10   2        6.36        8.88      1.07 o
   5  10   2      220.88      181.18      3.05 o
   6  10   2        4.23        6.77      2.14 o
   7  10   2       25.77       27.84      3.39 o
   8  10   2        0.55        4.46      2.46 o
   9  10   2       28.98       24.29      3.44 o
  -9  11   2       58.08       49.84      8.29 o
  -8  11   2       21.02       26.66      3.70 o
  -7  11   2       13.37        9.59      2.33 o
  -6  11   2      573.05      565.19      9.81 o
  -5  11   2      261.42      272.48      4.50 o
  -4  11   2       45.65       47.14      1.65 o
  -3  11   2       44.61       41.13      1.29 o
  -2  11   2       99.99      100.11      2.12 o
  -1  11   2        4.46        3.14      0.49 o
   0  11   2      863.82      880.35     15.30 o
   1  11   2       58.49       52.26      0.86 o
   2  11   2       20.76       18.88      1.20 o
   3  11   2       15.64       14.81      1.26 o
   4  11   2      273.96      251.44      6.33 o
   5  11   2       64.63       58.92      2.18 o
   6  11   2       20.19       18.81      1.99 o
   7  11   2        0.40       -0.27      2.14 o
   8  11   2      185.76      187.31      6.24 o
   9  11   2      164.44      136.43     10.97 o
  -8  12   2       97.52      109.95      4.41 o
  -7  12   2       18.35       20.15      2.13 o
  -6  12   2      183.57      192.48      4.31 o
  -5  12   2       81.08       84.79      2.90 o
  -4  12   2       29.42       28.27      1.37 o
  -3  12   2      301.39      291.03      6.06 o
  -2  12   2      211.58      216.29      3.76 o
  -1  12   2        1.63        2.23      0.44 o
   0  12   2      405.07      379.65      4.56 o
   1  12   2      374.18      355.97      3.85 o
   2  12   2      146.73      159.17      2.59 o
   3  12   2      315.13      312.60      5.40 o
   4  12   2     1865.24     1815.17     25.63 o
   5  12   2      144.83      131.20      5.93 o
   6  12   2       49.54       49.46      3.25 o
   7  12   2      166.73      190.13      8.83 o
   8  12   2       33.18       36.33      3.48 o
  -8  13   2       12.26       14.91      4.19 o
  -7  13   2        2.65        1.86      2.94 o
  -6  13   2       12.32       17.16      1.95 o
  -5  13   2     1518.87     1580.41     22.13 o
  -4  13   2       37.56       36.87      1.56 o
  -3  13   2      287.92      270.52      5.80 o
  -2  13   2      601.09      623.72      9.19 o
  -1  13   2      682.85      714.19      8.07 o
   0  13   2      207.24      211.45      3.43 o
   1  13   2      278.72      298.04      3.88 o
   2  13   2      386.48      375.24     10.21 o
   3  13   2      939.06      859.14     12.70 o
   4  13   2       75.43       81.62      2.27 o
   5  13   2        0.75        2.16      1.46 o
   6  13   2       71.72       77.89      4.37 o
   7  13   2       83.19       87.29      9.18 o
   8  13   2        2.42        1.93      2.42 o
  -8  14   2       83.93       77.25      4.83 o
  -7  14   2       34.83       40.01      3.26 o
  -6  14   2       44.50       43.27      2.11 o
  -5  14   2       30.54       26.77      1.88 o
  -4  14   2       72.19       73.75      3.30 o
  -3  14   2      272.36      263.41      7.04 o
  -2  14   2       45.19       39.79      2.18 o
  -1  14   2      138.02      147.30      2.07 o
   0  14   2      985.33      986.26     13.92 o
   1  14   2       12.69       11.33      0.70 o
   2  14   2      145.56      156.92      7.04 o
   3  14   2      548.07      545.18     18.42 o
   4  14   2       73.00       77.14      2.33 o
   5  14   2        2.53        2.81      1.50 o
   6  14   2        8.98       12.64      2.76 o
   7  14   2      152.97      166.71      4.88 o
   8  14   2       37.27       37.40      3.46 o
  -8  15   2       10.95        3.12      5.35 o
  -7  15   2       28.24       26.89      7.85 o
  -6  15   2      267.77      275.74      9.72 o
  -5  15   2      104.26      113.75      3.69 o
  -4  15   2      504.85      509.12      8.55 o
  -3  15   2       75.99       70.62      2.29 o
  -2  15   2      392.06      386.06      6.31 o
  -1  15   2        3.46        2.46      0.41 o
   0  15   2      362.73      351.61      7.00 o
   1  15   2       68.17       63.65      1.47 o
   2  15   2      305.31      281.26      5.84 o
   3  15   2      810.14      771.23     11.89 o
   4  15   2      264.13      254.48      5.71 o
   5  15   2        0.05        0.76      1.52 o
   6  15   2       11.58       15.74      4.37 o
   7  15   2      303.78      332.48      9.23 o
   8  15   2      127.33      116.44      7.65 o
  -7  16   2       23.21       21.64      2.77 o
  -6  16   2       14.42       10.34      2.64 o
  -5  16   2        4.52        7.67      3.57 o
  -4  16   2       24.81       25.21      1.58 o
  -3  16   2      102.60       94.95      2.62 o
  -2  16   2      360.94      346.97      8.43 o
  -1  16   2       20.82       21.54      1.20 o
   0  16   2      130.91      115.09      8.38 o
   1  16   2      321.91      316.51      8.74 o
   2  16   2       94.70      100.03      6.46 o
   3  16   2        0.60        0.32      1.04 o
   4  16   2       26.85       25.31      1.69 o
   5  16   2        3.77        2.90      4.41 o
   6  16   2        0.05       -0.45      4.01 o
   7  16   2       71.50       73.66      4.91 o
  -7  17   2        3.36        6.13      6.20 o
  -6  17   2        0.01        0.08      4.64 o
  -5  17   2       15.70       11.20      5.84 o
  -4  17   2        0.59       -1.14      1.66 o
  -3  17   2        0.11       -0.76      2.85 o
  -2  17   2       41.14       36.87      6.86 o
  -1  17   2        7.70        8.96      2.10 o
   0  17   2      113.46      120.30      9.36 o
   1  17   2       21.74       27.07      5.26 o
   2  17   2       62.49       52.57      2.81 o
   3  17   2      270.60      256.11      6.76 o
   4  17   2       62.26       55.18      3.23 o
   5  17   2       35.30       37.91      5.79 o
   6  17   2        5.62        2.13      3.61 o
   7  17   2       37.98       31.86      3.88 o
  -7  18   2        6.76        7.61      4.27 o
  -6  18   2       51.99       59.45      4.24 o
  -5  18   2        5.97        2.83      2.61 o
  -4  18   2      658.19      650.09     12.85 o
  -3  18   2        9.11       10.64      1.98 o
  -2  18   2       17.34       21.03      2.03 o
  -1  18   2      101.19      102.12      4.55 o
   0  18   2        0.14        1.69      3.12 o
   1  18   2       51.99       47.73      3.20 o
   2  18   2       28.41       24.66      4.81 o
   3  18   2       35.33       38.92      3.38 o
   4  18   2        0.67        2.37      2.06 o
   5  18   2       12.07        7.25      2.93 o
   6  18   2        8.46        5.31      3.56 o
   7  18   2      114.33       88.55     13.46 o
  -6  19   2        0.08        8.26      4.62 o
  -5  19   2        6.09       12.19      4.07 o
  -4  19   2        6.09        4.15      3.83 o
  -3  19   2       23.06       26.11      3.61 o
  -2  19   2       14.95       13.42      2.07 o
  -1  19   2        1.56       -0.63      2.05 o
   0  19   2       12.66        9.18      1.30 o
   1  19   2       34.48       37.91      2.71 o
   2  19   2      355.27      385.91      9.19 o
   3  19   2       41.19       40.03      3.05 o
   4  19   2       21.43       21.80      5.17 o
   5  19   2      134.45      149.12      7.45 o
   6  19   2       54.85       55.92      6.25 o
  -6  20   2        2.39       -4.67      4.67 o
  -5  20   2        2.72        1.42      4.88 o
  -4  20   2       14.52       15.59      2.55 o
  -3  20   2       57.35       52.39      3.05 o
  -2  20   2       80.32       87.45      4.28 o
  -1  20   2       12.01       10.71      2.12 o
   0  20   2        1.12        2.31      1.92 o
   1  20   2       72.18       91.02      3.65 o
   2  20   2       31.13       35.17      4.01 o
   3  20   2       55.26       59.65      5.62 o
   4  20   2       28.95       26.48      3.41 o
   5  20   2      116.64      112.21     14.22 o
   6  20   2        4.22        3.92      6.42 o
  -5  21   2        0.93       -3.55      7.53 o
  -4  21   2       15.18       17.46      8.96 o
  -3  21   2        4.47        1.27      6.20 o
  -2  21   2       47.64       55.94      7.18 o
  -1  21   2       53.84       62.49      3.17 o
   0  21   2       16.36       19.88      3.66 o
   1  21   2      213.98      238.53      6.79 o
   2  21   2        6.97        0.56      2.58 o
   3  21   2       14.01       17.36      3.15 o
   4  21   2      116.38      127.94      5.66 o
   5  21   2      194.76      198.92     31.92 o
  -5  22   2       10.74        5.88      5.97 o
  -4  22   2        0.34        5.92      8.87 o
  -3  22   2        9.71       10.11      3.54 o
  -2  22   2       67.76       65.15      6.60 o
  -1  22   2       22.77       16.31      4.19 o
   0  22   2        2.87        5.88      4.01 o
   1  22   2       15.77       13.16      2.54 o
   2  22   2        0.78       -0.34      2.52 o
   3  22   2       45.06       42.50      6.20 o
   4  22   2        2.43        2.19      3.10 o
   5  22   2       87.06       73.02      7.31 o
  -4  23   2        2.34       -2.16      5.35 o
  -3  23   2        2.67        1.84      2.36 o
  -2  23   2       30.96       26.33      3.02 o
  -1  23   2        2.90        3.48      3.83 o
   0  23   2        0.41        2.23      3.83 o
   1  23   2       21.92       19.52      5.44 o
   2  23   2        0.85       -0.33      3.12 o
   3  23   2       67.13       67.22      9.23 o
   4  23   2       33.72       21.93      6.15 o
  -3  24   2        1.93        1.96      4.19 o
  -2  24   2       32.06       33.61      5.26 o
  -1  24   2      172.51      181.62      9.18 o
   0  24   2       49.33       49.12      5.26 o
   1  24   2        8.48       11.14      4.64 o
   2  24   2       29.38       26.39      4.64 o
   3  24   2       74.77       50.02      5.80 o
  -1  25   2       40.95       43.24     10.16 o
   0  25   2        6.77        3.83      4.28 o
   1  25   2       15.10       15.25      5.79 o
  -9   0   3       67.77       75.07      4.81 o
  -7   0   3      659.87      661.93     14.36 o
  -5   0   3      837.00      830.25     14.63 o
  -3   0   3     2543.26     2601.25     34.91 o
  -1   0   3    29928.08    30185.53    663.96 o
   1   0   3      271.11      266.77      3.75 o
   3   0   3      226.63      221.53      4.01 o
   5   0   3       94.33      112.34      2.76 o
   7   0   3       30.91       37.89      2.94 o
   9   0   3       12.31       15.07      4.01 o
 -10   1   3        3.99        5.53      7.00 o
  -9   1   3        4.36        3.81      2.78 o
  -8   1   3       11.78       12.26      1.79 o
  -7   1   3       10.21       10.61      1.51 o
  -6   1   3       36.07       35.10      3.08 o
  -5   1   3      459.43      439.12      8.52 o
  -4   1   3     1019.35     1009.09     10.65 o
  -3   1   3      907.44      926.86      9.71 o
  -2   1   3      348.56      345.87      3.72 o
  -1   1   3     9187.98     8787.43    141.21 o
   0   1   3     4221.20     4044.44     33.66 o
   1   1   3     1584.54     1543.28     18.04 o
   2   1   3     4706.92     4781.40     45.22 o
   3   1   3      138.61      138.26      2.36 o
   4   1   3      550.99      608.50     10.44 o
   5   1   3     1970.61     1977.86     24.65 o
   6   1   3        5.33        0.36      1.83 o
   7   1   3       12.26        9.85      1.65 o
   8   1   3        4.83        7.98      2.08 o
   9   1   3       13.25       10.44      2.65 o
 -10   2   3      106.77       94.00     12.44 o
  -9   2   3       70.05       73.40      3.72 o
  -8   2   3       25.61       27.88      8.11 o
  -7   2   3      116.63      106.82      2.75 o
  -6   2   3       36.35       38.37      1.61 o
  -5   2   3     1485.86     1512.50     15.83 o
  -4   2   3      250.25      227.76      3.03 o
  -3   2   3      623.71      649.72      7.38 o
  -2   2   3      101.41       90.25      1.28 o
  -1   2   3       36.48       35.03      0.76 o
   0   2   3      563.09      554.63      6.61 o
   1   2   3      164.29      147.17      1.67 o
   2   2   3      526.67      499.21      4.83 o
   3   2   3       43.50       39.52      0.88 o
   4   2   3      181.06      170.95      3.48 o
   5   2   3      562.56      541.10      6.62 o
   6   2   3      395.83      379.50      5.97 o
   7   2   3        1.50        5.30      1.45 o
   8   2   3       27.49       40.94      5.04 o
   9   2   3       99.93       95.42      4.32 o
  -9   3   3       40.42       47.59      5.79 o
  -8   3   3        7.90       12.61      2.07 o
  -7   3   3        7.20        7.06      1.92 o
  -6   3   3      332.92      325.85      5.40 o
  -5   3   3      398.58      388.25      4.85 o
  -4   3   3       89.22       85.01      1.54 o
  -3   3   3        3.08        4.01      0.58 o
  -2   3   3       25.78       33.35      0.63 o
  -1   3   3     6835.76     6627.05    149.98 o
   0   3   3     1677.06     1667.25     14.60 o
   1   3   3      970.48      942.60      8.56 o
   2   3   3      294.50      334.19      3.44 o
   3   3   3     1916.57     2054.81     27.18 o
   4   3   3        5.71        9.95      1.03 o
   5   3   3      127.94      115.58      1.97 o
   6   3   3       24.35       14.58      1.51 o
   7   3   3       17.30       19.55      1.69 o
   8   3   3      281.16      297.15      5.93 o
   9   3   3       23.44       25.51      9.54 o
  -9   4   3        2.02       -0.84      2.24 o
  -8   4   3       30.66       30.19      2.29 o
  -7   4   3        3.52        2.00      1.41 o
  -6   4   3       58.03       64.21      1.73 o
  -5   4   3      281.95      248.07      3.37 o
  -4   4   3      402.74      418.67      5.11 o
  -3   4   3      343.48      367.92      4.68 o
  -2   4   3      383.50      381.23      5.22 o
  -1   4   3     4504.72     4621.23     52.94 o
   0   4   3      446.26      469.00      4.77 o
   1   4   3       11.99       16.39      0.47 o
   2   4   3        0.08        1.81      0.80 o
   3   4   3      144.85      152.72      6.38 o
   4   4   3       67.36       69.12      1.38 o
   5   4   3      418.01      391.25      5.03 o
   6   4   3      177.38      144.39      5.22 o
   7   4   3      366.96      373.70      8.56 o
   8   4   3      201.46      210.93      4.85 o
   9   4   3      136.37      149.35     14.71 o
  -9   5   3       22.99       14.96      4.55 o
  -8   5   3        8.28        6.00      1.89 o
  -7   5   3      158.75      154.84      4.15 o
  -6   5   3      331.56      334.48      4.77 o
  -5   5   3      163.76      155.23      2.90 o
  -4   5   3       96.44       96.00      1.67 o
  -3   5   3      165.78      206.53      2.74 o
  -2   5   3        5.18        4.86      0.67 o
  -1   5   3        4.31        3.84      0.43 o
   0   5   3     6032.34     6117.61     89.28 o
   1   5   3      419.58      480.79      5.71 o
   2   5   3      627.40      656.33      6.25 o
   3   5   3      168.42      150.74      2.10 o
   4   5   3        9.91        9.61      0.88 o
   5   5   3      388.75      350.23      4.48 o
   6   5   3       98.94       84.55      1.98 o
   7   5   3       12.45       15.97      2.00 o
   8   5   3      105.11      121.19      3.66 o
   9   5   3      157.04      173.70      8.34 o
  -9   6   3        6.97        3.65      4.23 o
  -8   6   3       10.35       13.11      2.23 o
  -7   6   3        2.48        4.33      1.47 o
  -6   6   3       46.67       36.68      1.41 o
  -5   6   3      101.52       91.45      1.87 o
  -4   6   3      265.91      285.55      3.44 o
  -3   6   3      142.08      154.47      2.11 o
  -2   6   3       86.35       80.19      1.96 o
  -1   6   3        4.66        9.41      0.71 o
   0   6   3     1578.57     1737.32     16.05 o
   1   6   3     6068.30     6401.20     77.67 o
   2   6   3       22.60       23.63      0.71 o
   3   6   3      119.95      140.26      2.08 o
   4   6   3        1.45        2.25      1.07 o
   5   6   3      924.57      841.14      9.88 o
   6   6   3        3.69        3.80      1.09 o
   7   6   3        1.83        4.64      1.58 o
   8   6   3        7.15       12.82      2.31 o
   9   6   3      419.39      436.22     10.90 o
  -9   7   3        0.14       -1.00      2.48 o
  -8   7   3        0.15        1.05      1.74 o
  -7   7   3        4.39        4.10      1.81 o
  -6   7   3      156.33      143.58      2.96 o
  -5   7   3       19.32       24.62      2.36 o
  -4   7   3      354.42      366.97      4.26 o
  -3   7   3        0.05        1.31      1.03 o
  -2   7   3      320.91      337.22      4.31 o
  -1   7   3       75.80       79.71      1.22 o
   0   7   3     4127.34     4453.33     77.95 o
   1   7   3       33.81       27.99      0.62 o
   2   7   3       86.83       84.09      1.20 o
   3   7   3        3.96        3.50      0.53 o
   4   7   3       93.08       95.73      3.61 o
   5   7   3       16.47       12.43      1.25 o
   6   7   3        1.84        2.48      1.33 o
   7   7   3        0.40       -0.03      1.54 o
   8   7   3       10.95        6.25      3.03 o
   9   7   3        3.90        3.96      2.19 o
  -9   8   3        4.94        3.41      3.02 o
  -8   8   3       19.03       18.14      2.34 o
  -7   8   3        4.85        4.43      1.71 o
  -6   8   3       77.68       69.95      2.05 o
  -5   8   3        0.31       -0.09      0.79 o
  -4   8   3      137.97      145.05      2.67 o
  -3   8   3      192.67      200.88      5.89 o
  -2   8   3       58.19       53.32      1.07 o
  -1   8   3      506.46      592.61      6.78 o
   0   8   3     4106.79     4504.12     78.57 o
   1   8   3      694.20      753.73      7.32 o
   2   8   3      553.12      639.61      6.63 o
   3   8   3      104.56      103.34      4.55 o
   4   8   3       33.24       31.54      2.27 o
   5   8   3      344.80      347.37      4.92 o
   6   8   3      408.57      379.46      6.21 o
   7   8   3       20.84       23.08      1.66 o
   8   8   3      145.48      152.14      4.95 o
   9   8   3       75.27       71.03      4.01 o
  -9   9   3       18.44       18.13      4.19 o
  -8   9   3      148.67      163.58      5.16 o
  -7   9   3       32.76       31.84      1.92 o
  -6   9   3        5.70        3.44      1.24 o
  -5   9   3        2.52        4.92      0.73 o
  -4   9   3      130.10      129.15      3.17 o
  -3   9   3       16.58       11.98      0.49 o
  -2   9   3      174.46      180.04      2.27 o
  -1   9   3      336.66      340.42      4.85 o
   0   9   3      191.24      209.64      2.76 o
   1   9   3       22.94       29.37      1.20 o
   2   9   3        0.67        3.64      0.53 o
   3   9   3      262.26      237.75      5.17 o
   4   9   3      512.49      493.48      6.36 o
   5   9   3      800.05      748.15      9.72 o
   6   9   3      136.44      124.28      2.78 o
   7   9   3       21.70       21.67      1.86 o
   8   9   3       51.84       50.09      3.09 o
   9   9   3        0.01        6.19      2.96 o
  -9  10   3       15.84        7.39      3.79 o
  -8  10   3        5.53        3.41      4.59 o
  -7  10   3       41.18       39.24      4.86 o
  -6  10   3       23.17       20.71      1.41 o
  -5  10   3      205.26      199.26      9.50 o
  -4  10   3      188.41      193.65      4.77 o
  -3  10   3      252.49      249.24      4.69 o
  -2  10   3     1560.65     1465.59     16.48 o
  -1  10   3      207.01      210.24      3.12 o
   0  10   3       88.20       92.68      1.42 o
   1  10   3      150.45      175.07      2.20 o
   2  10   3      286.74      307.01      3.22 o
   3  10   3      251.61      243.72      2.91 o
   4  10   3      102.41      115.65      1.80 o
   5  10   3      129.60      124.12      2.48 o
   6  10   3       15.03       15.45      3.21 o
   7  10   3       44.67       47.09      2.14 o
   8  10   3       58.71       59.30      3.44 o
   9  10   3        2.29        4.23      4.34 o
  -9  11   3       90.36       75.44      7.98 o
  -8  11   3      134.31      146.45     15.83 o
  -7  11   3      233.29      238.46      6.19 o
  -6  11   3       35.11       34.97      4.86 o
  -5  11   3       87.03       85.90      2.18 o
  -4  11   3      161.19      149.34      4.59 o
  -3  11   3      364.44      378.90      6.72 o
  -2  11   3       28.48       24.90      1.02 o
  -1  11   3       35.14       36.42      0.91 o
   0  11   3       49.14       31.35      1.78 o
   1  11   3       41.08       39.77      1.78 o
   2  11   3        5.25        1.88      0.45 o
   3  11   3        0.17        1.05      1.19 o
   4  11   3       24.74       21.14      3.79 o
   5  11   3       77.10       71.87      1.84 o
   6  11   3        9.83       11.45      1.95 o
   7  11   3        7.70        7.80      2.05 o
   8  11   3       50.52       50.23      3.71 o
  -8  12   3        0.07       -1.26      3.02 o
  -7  12   3       55.86       60.66      3.31 o
  -6  12   3       81.49       74.90      2.80 o
  -5  12   3     1008.21      993.87     14.14 o
  -4  12   3      191.18      195.52      3.49 o
  -3  12   3      187.25      181.37      4.68 o
  -2  12   3       42.54       31.50      1.09 o
  -1  12   3       44.98       58.64      1.56 o
   0  12   3        0.36        0.81      0.85 o
   1  12   3        3.88        5.43      0.60 o
   2  12   3       86.68       72.76      6.11 o
   3  12   3      221.04      215.12      6.64 o
   4  12   3       53.06       37.78      1.66 o
   5  12   3       11.40       11.07      1.86 o
   6  12   3        0.46       -0.61      1.63 o
   7  12   3        9.29        7.66      3.88 o
   8  12   3       12.60       12.41      3.11 o
  -8  13   3        1.06        8.02      2.77 o
  -7  13   3        1.06        2.33      2.16 o
  -6  13   3      213.60      225.27      5.04 o
  -5  13   3       75.94       69.05      2.46 o
  -4  13   3      338.10      329.43      5.07 o
  -3  13   3      311.68      313.80      8.96 o
  -2  13   3      347.72      353.47      7.21 o
  -1  13   3      262.87      239.97      4.59 o
   0  13   3       30.31       29.27      0.85 o
   1  13   3        2.73        4.39      1.03 o
   2  13   3      573.47      508.39      8.70 o
   3  13   3      443.77      420.54      6.95 o
   4  13   3       74.37       77.29      2.27 o
   5  13   3      187.45      179.01      4.28 o
   6  13   3        3.73        5.90      5.53 o
   7  13   3       59.32       61.56      3.66 o
   8  13   3        5.56        4.00      3.43 o
  -8  14   3       43.77       41.44      3.95 o
  -7  14   3      222.50      238.29      7.64 o
  -6  14   3      124.76      132.63     10.30 o
  -5  14   3      252.08      262.36     10.03 o
  -4  14   3        0.36        0.61      1.04 o
  -3  14   3        8.43       11.43      1.10 o
  -2  14   3      139.15      125.79      3.62 o
  -1  14   3     2377.41     2359.43     99.26 o
   0  14   3        5.28        5.13      0.66 o
   1  14   3       40.51       46.47      1.12 o
   2  14   3      235.13      228.50      4.08 o
   3  14   3      511.48      520.01      8.19 o
   4  14   3        7.18        5.69      1.11 o
   5  14   3       15.32       17.61      1.76 o
   6  14   3       57.02       56.82      4.01 o
   7  14   3       13.42       11.87      2.65 o
   8  14   3       15.66       13.35      3.30 o
  -8  15   3        0.11        0.33      6.37 o
  -7  15   3        3.22        3.86      2.33 o
  -6  15   3        4.09        1.91      2.45 o
  -5  15   3      201.02      204.35      5.44 o
  -4  15   3      179.72      180.86      4.41 o
  -3  15   3      226.85      224.50     10.03 o
  -2  15   3       81.38       86.82      3.00 o
  -1  15   3       51.37       57.82      2.27 o
   0  15   3        2.17        1.25      0.77 o
   1  15   3      104.80      107.15      2.09 o
   2  15   3       75.42       67.58      4.46 o
   3  15   3        1.47        0.79      1.56 o
   4  15   3       14.84       10.98      1.69 o
   5  15   3        8.08        9.43      1.73 o
   6  15   3      142.20      154.15      6.91 o
   7  15   3        7.58        6.50      3.25 o
   8  15   3       10.82       11.76     12.70 o
  -7  16   3        0.20       -0.88      2.60 o
  -6  16   3       30.96       27.46      2.72 o
  -5  16   3      289.61      319.85      9.72 o
  -4  16   3       52.17       55.69      3.48 o
  -3  16   3       44.06       36.34      1.79 o
  -2  16   3       44.69       40.36      2.22 o
  -1  16   3      110.80      104.72      2.50 o
   0  16   3      146.33      139.90      3.88 o
   1  16   3       34.73       34.31      1.32 o
   2  16   3        3.97        4.98      1.61 o
   3  16   3        0.54        0.62      2.59 o
   4  16   3        9.02        9.71      2.90 o
   5  16   3       51.74       53.83      2.93 o
   6  16   3      148.68      157.80     18.63 o
   7  16   3       20.92       25.92      3.74 o
  -7  17   3       36.27       35.05      4.28 o
  -6  17   3       27.65       24.34      5.22 o
  -5  17   3       58.19       54.90      5.75 o
  -4  17   3       28.81       24.68      2.50 o
  -3  17   3        6.83        6.57      1.21 o
  -2  17   3        0.06       -1.01      1.01 o
  -1  17   3        0.12       -0.27      3.25 o
   0  17   3        8.77       11.48      1.41 o
   1  17   3      973.33      970.89     18.65 o
   2  17   3       76.99       75.83      3.39 o
   3  17   3        0.01        3.49      1.95 o
   4  17   3        0.57       -1.30      2.76 o
   5  17   3        0.20        0.56      2.55 o
   6  17   3        1.09       -1.25      3.17 o
   7  17   3       72.46       65.79      7.00 o
  -7  18   3       65.82       61.42      5.57 o
  -6  18   3       10.10        5.32      3.44 o
  -5  18   3      189.47      185.71      6.11 o
  -4  18   3      182.22      172.80      4.95 o
  -3  18   3        0.75        0.28      2.63 o
  -2  18   3      116.30      125.82      4.50 o
  -1  18   3       29.24       31.45      2.83 o
   0  18   3       69.40       69.46      4.37 o
   1  18   3      163.66      178.83      6.14 o
   2  18   3        7.67        6.09      5.57 o
   3  18   3        1.89        5.03      3.12 o
   4  18   3       15.08       15.97      6.15 o
   5  18   3        3.67        2.67      3.48 o
   6  18   3       14.75       16.62      3.54 o
   7  18   3      127.95      110.91     10.43 o
  -6  19   3       50.95       61.27      4.95 o
  -5  19   3        7.94        4.08      3.29 o
  -4  19   3       84.75       92.70      4.46 o
  -3  19   3        3.20        2.16      2.14 o
  -2  19   3       35.21       40.12      2.78 o
  -1  19   3        0.34        4.02      3.88 o
   0  19   3      834.63      839.73     25.33 o
   1  19   3      154.24      133.94     14.98 o
   2  19   3      301.05      287.13      8.94 o
   3  19   3       34.25       37.05      3.69 o
   4  19   3       15.30       19.37      4.53 o
   5  19   3        5.49       13.43      4.70 o
   6  19   3       14.11       13.83      4.75 o
  -6  20   3        5.28        4.37      4.81 o
  -5  20   3        2.30        2.64      3.67 o
  -4  20   3      260.82      282.99      9.57 o
  -3  20   3        2.42        0.12      3.34 o
  -2  20   3       61.04       58.75      6.95 o
  -1  20   3        0.07       -0.81      1.98 o
   0  20   3       60.52       58.83      2.12 o
   1  20   3       14.13       20.20      4.81 o
   2  20   3       99.90      112.74      5.51 o
   3  20   3       61.99       57.15      4.14 o
   4  20   3       20.49       22.75      3.15 o
   5  20   3        8.90       11.94      4.73 o
   6  20   3        0.36       -0.36      6.78 o
  -5  21   3        6.17        5.99      3.46 o
  -4  21   3       25.67       23.93      4.68 o
  -3  21   3        6.95        2.63      2.71 o
  -2  21   3        1.11        0.69      1.86 o
  -1  21   3       63.51       62.37      3.56 o
   0  21   3       23.64       25.05      4.46 o
   1  21   3       26.10       24.70      2.52 o
   2  21   3       16.95       22.77      2.77 o
   3  21   3      102.52      103.46      4.95 o
   4  21   3      208.52      234.10     12.75 o
   5  21   3        8.67       15.69      4.47 o
  -5  22   3        8.00       -0.80      4.37 o
  -4  22   3        3.35       -1.38      3.09 o
  -3  22   3        0.02       -1.07      4.81 o
  -2  22   3       12.56       16.84      3.03 o
  -1  22   3        0.11        1.65      2.63 o
   0  22   3      132.19      158.17      7.58 o
   1  22   3        1.92       -4.01      4.01 o
   2  22   3       21.35       24.29      3.06 o
   3  22   3        9.31       10.95      2.61 o
   4  22   3        9.23       10.17      3.31 o
  -4  23   3       30.87       25.05      4.19 o
  -3  23   3       18.37       13.77      2.99 o
  -2  23   3        0.41        2.45      2.05 o
  -1  23   3       36.12       41.37      6.15 o
   0  23   3       41.37       49.39      5.44 o
   1  23   3       47.45       48.14      4.99 o
   2  23   3       28.21       27.07      3.21 o
   3  23   3       18.23       22.23      3.30 o
   4  23   3      204.59      170.92     12.57 o
  -3  24   3       14.31       16.67      4.90 o
  -2  24   3      258.92      245.74     12.30 o
  -1  24   3        0.45        1.16      4.10 o
   0  24   3       65.56       69.72      6.78 o
   1  24   3        2.04        1.16      3.83 o
   2  24   3        7.93       12.39      5.79 o
   3  24   3        0.11       -2.59      4.55 o
   0  25   3        5.46       -4.55      4.55 o
 -10   0   4       77.10       81.76     10.07 o
  -8   0   4      302.21      320.74      8.29 o
  -6   0   4      889.40      880.32     15.97 o
  -4   0   4      229.97      204.75      3.66 o
  -2   0   4     9472.61    10072.05    234.23 o
   0   0   4       40.78       47.70      1.43 o
   2   0   4     5446.36     5837.76     77.16 o
   4   0   4      804.21      691.92     11.15 o
   6   0   4       75.70       41.28      2.59 o
   8   0   4      228.21      242.35      6.78 o
  -9   1   4       75.46       75.59      6.37 o
  -8   1   4        1.72       -1.40      1.67 o
  -7   1   4       69.95       66.06      3.43 o
  -6   1   4      183.56      167.63      3.15 o
  -5   1   4       18.32       25.20      1.03 o
  -4   1   4       81.29       67.10      1.58 o
  -3   1   4       37.01       52.72      1.09 o
  -2   1   4      755.77      794.74      7.85 o
  -1   1   4     5292.89     5275.71     46.63 o
   0   1   4      867.84      899.13      8.17 o
   1   1   4      157.19      139.31      2.10 o
   2   1   4      526.83      565.97      5.49 o
   3   1   4     2260.47     2441.50     24.96 o
   4   1   4     1179.53     1214.97     12.93 o
   5   1   4        0.09       -1.03      1.03 o
   6   1   4       74.41       71.54      2.45 o
   7   1   4        1.89        0.61      1.69 o
   8   1   4       11.76       16.10      8.07 o
   9   1   4        1.28        7.46      3.74 o
  -9   2   4       61.41       66.21      3.65 o
  -8   2   4        0.33        0.64      2.22 o
  -7   2   4      300.38      292.92      5.20 o
  -6   2   4      677.22      663.22      8.93 o
  -5   2   4      862.16      864.97     13.03 o
  -4   2   4       41.49       45.16      1.22 o
  -3   2   4     1528.96     1757.56     17.43 o
  -2   2   4     1478.24     1533.55     14.17 o
  -1   2   4       59.14       61.28      1.03 o
   0   2   4        9.35        7.99      1.11 o
   1   2   4       80.36       80.68      1.92 o
   2   2   4        0.43        0.67      0.67 o
   3   2   4     1457.33     1603.46     26.00 o
   4   2   4      390.26      342.55      4.19 o
   5   2   4      124.89       89.34      1.89 o
   6   2   4       31.73       21.20      1.61 o
   7   2   4       14.35       12.73      1.61 o
   8   2   4      118.31      133.17      3.88 o
   9   2   4       28.33       29.09      3.37 o
  -9   3   4        2.95       -0.51      2.74 o
  -8   3   4        0.16        2.84      1.70 o
  -7   3   4      228.38      228.88      4.26 o
  -6   3   4      127.85      115.90      5.13 o
  -5   3   4      171.49      175.49      2.71 o
  -4   3   4       10.34       20.14      1.07 o
  -3   3   4      406.03      448.95      5.44 o
  -2   3   4      253.24      283.30      3.19 o
  -1   3   4     7192.77     7314.12     77.75 o
   0   3   4     1614.54     1664.02     23.62 o
   1   3   4      584.36      566.20      5.49 o
   2   3   4     1299.33     1305.23     11.78 o
   3   3   4      128.42      154.94      2.33 o
   4   3   4       22.32       18.31      0.84 o
   5   3   4       24.04       31.31      1.27 o
   6   3   4       77.06       82.45      2.24 o
   7   3   4       35.69       41.73      1.92 o
   8   3   4      130.51      140.44      4.37 o
   9   3   4       63.09       59.70      3.52 o
  -9   4   4       15.84       18.29      4.32 o
  -8   4   4       20.15       21.82      2.59 o
  -7   4   4        5.70        7.15      3.25 o
  -6   4   4       72.90       66.91      1.80 o
  -5   4   4        0.01        0.37      0.86 o
  -4   4   4      473.20      486.09      6.12 o
  -3   4   4        0.99        5.02      0.98 o
  -2   4   4      256.60      254.39      2.77 o
  -1   4   4     3247.96     3366.05     47.10 o
   0   4   4     2344.18     2305.94     49.59 o
   1   4   4      163.94      189.08      4.06 o
   2   4   4      607.97      638.25      9.19 o
   3   4   4        0.06        0.34      0.81 o
   4   4   4       93.33      103.44      1.91 o
   5   4   4      734.93      703.71      8.31 o
   6   4   4        2.31        1.11      1.26 o
   7   4   4       41.24       48.31      2.51 o
   8   4   4      175.16      178.83      4.75 o
   9   4   4       74.26       66.53      3.52 o
  -9   5   4        2.90        4.13      2.00 o
  -8   5   4       18.71       23.51      2.37 o
  -7   5   4       14.63       15.85      2.02 o
  -6   5   4      193.98      200.56      3.31 o
  -5   5   4       48.94       59.25      1.38 o
  -4   5   4       49.44       44.66      1.78 o
  -3   5   4       10.49       13.59      2.10 o
  -2   5   4       21.70       24.78      0.94 o
  -1   5   4     1059.11     1180.83     17.15 o
   0   5   4       51.52       47.12      0.81 o
   1   5   4      942.71      977.12     18.04 o
   2   5   4      284.67      281.86      3.57 o
   3   5   4      112.71       89.67      2.50 o
   4   5   4        3.14        2.12      0.98 o
   5   5   4      233.78      227.57      3.31 o
   6   5   4       89.32       85.63      2.09 o
   7   5   4       15.62       18.54      4.10 o
   8   5   4        8.93       11.34      3.08 o
   9   5   4       72.93       72.43      3.45 o
  -9   6   4        0.23       -0.26      2.19 o
  -8   6   4       39.27       35.48      5.93 o
  -7   6   4       70.28       67.85      2.78 o
  -6   6   4        3.78        4.97      1.15 o
  -5   6   4       22.58       24.48      1.03 o
  -4   6   4        8.92        6.03      0.77 o
  -3   6   4      162.84      165.13      2.90 o
  -2   6   4        2.68        0.90      0.43 o
  -1   6   4      700.78      752.11     20.44 o
   0   6   4      932.76     1072.92     16.47 o
   1   6   4     3227.77     3325.77     28.69 o
   2   6   4      741.99      818.93      8.28 o
   3   6   4      149.16      143.01      2.35 o
   4   6   4      156.44      145.32      2.37 o
   5   6   4       32.80       21.10      1.28 o
   6   6   4      171.57      156.36      2.95 o
   7   6   4      196.89      210.96      4.48 o
   8   6   4      608.70      640.08     30.68 o
   9   6   4        2.25        0.18      2.07 o
  -9   7   4        4.67        2.58      2.24 o
  -8   7   4        2.50        4.02      2.11 o
  -7   7   4       96.72       96.90      3.25 o
  -6   7   4        6.75        8.51      1.52 o
  -5   7   4      129.56      135.42      2.33 o
  -4   7   4       27.91       34.76      1.00 o
  -3   7   4       16.19       21.01      0.79 o
  -2   7   4      524.45      481.89      5.29 o
  -1   7   4       16.47       22.76      1.07 o
   0   7   4      131.33      128.17      2.05 o
   1   7   4     2514.88     2731.36     25.50 o
   2   7   4      257.56      265.11      5.71 o
   3   7   4     1042.12     1048.20     27.09 o
   4   7   4        0.38       -0.26      0.92 o
   5   7   4      743.73      700.67      8.85 o
   6   7   4       77.19       71.75      2.41 o
   7   7   4      469.22      501.97      8.34 o
   8   7   4       21.53       23.78      2.54 o
   9   7   4        8.28        5.18      2.46 o
  -9   8   4       31.06       39.67      3.45 o
  -8   8   4      117.33      127.84      3.97 o
  -7   8   4       11.99       13.79      2.63 o
  -6   8   4      107.95       94.78      2.48 o
  -5   8   4       11.40       10.66      0.94 o
  -4   8   4       62.13       50.52      1.69 o
  -3   8   4      159.23      153.98      2.32 o
  -2   8   4      252.77      237.92      4.64 o
  -1   8   4      470.53      519.74      7.89 o
   0   8   4     1026.47     1143.50     12.86 o
   1   8   4       84.13       71.80      2.50 o
   2   8   4      118.55      142.60      2.01 o
   3   8   4       44.31       43.94      1.22 o
   4   8   4      393.13      352.97      4.70 o
   5   8   4       37.94       31.17      1.22 o
   6   8   4        0.06       -1.37      1.45 o
   7   8   4       22.75       23.15      1.89 o
   8   8   4      477.75      500.48     16.54 o
   9   8   4       13.75       14.28      2.87 o
  -9   9   4       22.17       22.35      5.84 o
  -8   9   4       65.22       64.97      3.81 o
  -7   9   4        0.01        0.75      2.32 o
  -6   9   4       34.26       26.51      4.06 o
  -5   9   4      441.77      446.12      6.21 o
  -4   9   4      279.13      275.75      5.80 o
  -3   9   4       97.08       90.21      1.73 o
  -2   9   4      372.62      356.87      4.67 o
  -1   9   4      201.84      213.26      2.61 o
   0   9   4     1703.55     1846.54     18.75 o
   1   9   4      209.11      243.91      5.40 o
   2   9   4        4.80        6.67      0.60 o
   3   9   4      121.92      111.43      1.92 o
   4   9   4      419.75      390.37      5.15 o
   5   9   4        9.28       11.32      1.22 o
   6   9   4       30.43       24.12      1.69 o
   7   9   4      101.78      115.29      6.24 o
   8   9   4      105.17      115.11      4.87 o
   9   9   4       71.55       57.69      5.20 o
  -9  10   4        4.27       -3.56      3.56 o
  -8  10   4       49.58       58.59      3.92 o
  -7  10   4        4.00        4.66      1.60 o
  -6  10   4      171.97      180.10      3.61 o
  -5  10   4       13.67       14.75      1.18 o
  -4  10   4        0.22        0.08      1.34 o
  -3  10   4        5.62        8.24      0.51 o
  -2  10   4      475.64      449.39      5.72 o
  -1  10   4      288.24      312.96      3.96 o
   0  10   4      109.86      115.52      2.27 o
   1  10   4        6.47        4.79      0.43 o
   2  10   4        8.61       13.07      0.64 o
   3  10   4      256.55      221.69      7.58 o
   4  10   4      130.72      107.94      3.03 o
   5  10   4      516.10      477.60      7.12 o
   6  10   4        9.38       10.41      1.69 o
   7  10   4      205.91      211.64      5.84 o
   8  10   4       47.82       46.42      3.49 o
   9  10   4       94.63       74.94      6.74 o
  -9  11   4       15.83       20.04      5.57 o
  -8  11   4      280.17      285.74      8.04 o
  -7  11   4       17.35       21.47      4.59 o
  -6  11   4      273.93      287.12      5.65 o
  -5  11   4        1.56        2.17      1.16 o
  -4  11   4       13.36       13.69      1.21 o
  -3  11   4      288.06      273.82      7.45 o
  -2  11   4      284.73      279.10      6.47 o
  -1  11   4      131.91      134.31      2.04 o
   0  11   4      179.30      197.15      2.70 o
   1  11   4       12.74       18.52      0.98 o
   2  11   4      334.84      328.61      3.97 o
   3  11   4      963.22      907.90     11.42 o
   4  11   4        2.49        2.33      0.98 o
   5  11   4       24.95       21.88      1.18 o
   6  11   4       25.58       25.61      1.92 o
   7  11   4       54.81       61.03      3.08 o
   8  11   4       59.76       63.22      3.87 o
  -8  12   4        4.70        4.31      2.55 o
  -7  12   4       11.64       17.40      3.70 o
  -6  12   4      668.55      691.36     11.88 o
  -5  12   4       18.25       24.85      4.41 o
  -4  12   4      226.65      218.94      6.55 o
  -3  12   4      389.05      369.83     11.06 o
  -2  12   4     1524.98     1498.90     40.00 o
  -1  12   4      349.90      371.83      5.35 o
   0  12   4       47.00       63.21      1.23 o
   1  12   4        9.51        8.74      0.77 o
   2  12   4        9.64        5.27      0.71 o
   3  12   4      742.98      674.50     10.03 o
   4  12   4        3.10        4.78      1.47 o
   5  12   4       16.91       13.29      1.82 o
   6  12   4        6.19        7.55      2.01 o
   7  12   4        0.36        0.19      2.07 o
   8  12   4       14.17       14.35      2.89 o
  -8  13   4        3.49        6.19      4.11 o
  -7  13   4       79.00       86.49      5.13 o
  -6  13   4       88.64       93.76      7.18 o
  -5  13   4      106.85       92.15      2.84 o
  -4  13   4       66.63       67.25      1.99 o
  -3  13   4      109.01      113.73      2.82 o
  -2  13   4      119.28      109.26      3.97 o
  -1  13   4       47.07       51.78      1.20 o
   0  13   4       32.37       21.53      0.98 o
   1  13   4        4.87        1.76      0.89 o
   2  13   4       39.64       43.88      0.91 o
   3  13   4      364.88      318.21      7.36 o
   4  13   4        0.47        1.29      1.74 o
   5  13   4      192.42      183.69      4.20 o
   6  13   4        5.58        5.48      1.69 o
   7  13   4       51.24       56.86      5.44 o
   8  13   4      144.35      151.15      8.11 o
  -8  14   4       11.80        9.18      3.08 o
  -7  14   4       75.96       64.85      3.94 o
  -6  14   4      141.60      124.01      6.82 o
  -5  14   4        4.94        3.68      2.94 o
  -4  14   4       64.85       63.54      1.97 o
  -3  14   4      495.72      487.20      8.54 o
  -2  14   4      564.42      551.26     10.45 o
  -1  14   4      221.18      216.33      9.41 o
   0  14   4       22.78       17.47      1.87 o
   1  14   4      989.13      963.02     15.75 o
   2  14   4      212.51      207.26      3.91 o
   3  14   4      796.21      778.81     11.73 o
   4  14   4       25.63       24.38      1.62 o
   5  14   4        6.80        6.16      2.54 o
   6  14   4        1.16        5.23      2.16 o
   7  14   4       35.51       40.35      2.94 o
   8  14   4       54.94       47.08     10.88 o
  -8  15   4        0.08        1.87      4.99 o
  -7  15   4        0.88        3.17      3.73 o
  -6  15   4        1.48        0.14      1.97 o
  -5  15   4      133.98      135.18      5.44 o
  -4  15   4       86.46       88.30      5.53 o
  -3  15   4        1.80       -1.04      1.86 o
  -2  15   4      260.09      255.80      5.85 o
  -1  15   4       10.49       16.18      1.34 o
   0  15   4        2.28        3.52      2.27 o
   1  15   4      526.81      491.80      8.09 o
   2  15   4      157.27      150.13      4.28 o
   3  15   4      102.54       96.41      2.40 o
   4  15   4      131.08      117.93      4.10 o
   5  15   4       47.99       43.88      2.27 o
   6  15   4       18.63       18.49      2.80 o
   7  15   4      190.73      211.24      6.49 o
  -7  16   4       27.15       26.13      3.04 o
  -6  16   4       18.12       21.43      7.53 o
  -5  16   4      513.73      514.56     10.45 o
  -4  16   4       33.22       35.45      4.64 o
  -3  16   4       26.27       27.97      1.99 o
  -2  16   4       24.93       25.33      4.01 o
  -1  16   4       41.61       45.44      1.59 o
   0  16   4       11.96       16.47      1.56 o
   1  16   4      491.00      457.98      7.93 o
   2  16   4       67.10       56.81      5.13 o
   3  16   4       96.70       92.75      3.57 o
   4  16   4       53.59       56.07      2.74 o
   5  16   4        1.25        1.16      1.98 o
   6  16   4       45.31       53.54      8.29 o
   7  16   4        0.80        3.78      3.35 o
  -7  17   4       25.84       24.18      5.32 o
  -6  17   4       12.98       13.76      2.29 o
  -5  17   4       93.19       94.99      3.65 o
  -4  17   4        9.29        8.29      1.73 o
  -3  17   4        6.62        6.24      1.56 o
  -2  17   4       23.41       26.68      2.63 o
  -1  17   4      462.66      465.68     10.66 o
   0  17   4      110.43      108.82      6.29 o
   1  17   4      302.09      338.53      7.67 o
   2  17   4       52.52       53.54      6.51 o
   3  17   4        3.35        3.74      2.08 o
   4  17   4       79.61       82.68      3.95 o
   5  17   4        2.58        5.75      3.08 o
   6  17   4        0.58       -0.35      2.93 o
   7  17   4       35.11       38.62      4.96 o
  -7  18   4        0.18        5.80      3.88 o
  -6  18   4        9.71       18.90      3.36 o
  -5  18   4       41.37       35.87      5.17 o
  -4  18   4      131.10      116.22      3.40 o
  -3  18   4       82.06       86.16      3.17 o
  -2  18   4      238.99      259.88     13.87 o
  -1  18   4      463.34      480.68     13.65 o
   0  18   4       23.32       24.18      1.74 o
   1  18   4        8.80        9.76      2.57 o
   2  18   4        0.05        3.65      3.30 o
   3  18   4        6.89        2.92      2.63 o
   4  18   4       48.10       48.79      3.53 o
   5  18   4      293.27      303.82      8.78 o
   6  18   4      157.81      157.76      6.74 o
  -6  19   4        0.40        5.46      4.96 o
  -5  19   4       35.94       34.06      4.30 o
  -4  19   4       91.80       84.24      4.19 o
  -3  19   4       17.20       15.83      2.49 o
  -2  19   4       56.59       58.91      3.06 o
  -1  19   4      144.02      158.23      7.62 o
   0  19   4       24.25       33.85      2.59 o
   1  19   4       87.46       96.02      4.57 o
   2  19   4       20.47       25.11      4.28 o
   3  19   4      148.27      167.77      8.69 o
   4  19   4        6.88        6.65      3.20 o
   5  19   4       24.06       22.42      3.83 o
   6  19   4        4.97        5.26      3.92 o
  -6  20   4        0.00       13.55      6.78 o
  -5  20   4        2.59       -0.18      5.39 o
  -4  20   4      175.42      192.93      8.69 o
  -3  20   4        3.26        6.35      5.66 o
  -2  20   4        1.11        3.36      2.22 o
  -1  20   4       17.76       19.58      5.04 o
   0  20   4       30.89       26.89      4.32 o
   1  20   4      683.25      715.13     43.53 o
   2  20   4        1.06       -1.66      3.10 o
   3  20   4       14.60        6.25      6.60 o
   4  20   4      492.48      528.55     18.77 o
   5  20   4        3.69        5.28      3.58 o
   6  20   4       15.53       14.71      4.90 o
  -5  21   4        0.09        0.08      4.65 o
  -4  21   4       27.36       24.19      4.28 o
  -3  21   4        3.26        6.33      2.40 o
  -2  21   4       89.96      104.52      4.22 o
  -1  21   4        6.50        4.81      2.08 o
   0  21   4       16.71       10.16      7.13 o
   1  21   4       60.15       64.68      4.15 o
   2  21   4       69.29       66.18      4.55 o
   3  21   4        0.37        1.62      3.58 o
   4  21   4       54.96       53.20      4.77 o
   5  21   4      174.24      199.43     34.91 o
  -4  22   4        9.71        4.37      7.27 o
  -3  22   4       60.54       72.36      4.52 o
  -2  22   4       54.60       59.21      4.16 o
  -1  22   4       31.91       34.30      6.51 o
   0  22   4        3.95        4.81      3.48 o
   1  22   4        9.04        7.36      2.20 o
   2  22   4       51.13       43.54      3.92 o
   3  22   4        5.70        7.04      2.58 o
   4  22   4       17.11        9.09      3.56 o
  -4  23   4      179.47      149.70     11.41 o
  -3  23   4        9.23        2.86      2.87 o
  -2  23   4      163.35      152.14     20.64 o
  -1  23   4        9.67       10.34      4.46 o
   0  23   4        2.61       11.68      4.28 o
   1  23   4        1.81       -1.43      3.83 o
   2  23   4      101.16       94.57      6.46 o
   3  23   4        2.14        0.40      4.81 o
   4  23   4       68.32       76.41      7.31 o
  -3  24   4        0.89        1.43      3.03 o
  -2  24   4       12.12        0.62      4.73 o
  -1  24   4        0.27        2.23      3.92 o
   0  24   4        0.84        4.81      3.92 o
   1  24   4       95.16      112.69      7.04 o
   2  24   4       77.24       62.41      5.53 o
   3  24   4        3.94        0.89      4.64 o
  -9   0   5      296.87      320.92     13.55 o
  -7   0   5        0.19        0.80      1.96 o
  -5   0   5      502.59      488.52      9.99 o
  -3   0   5     3386.29     3564.73     53.02 o
  -1   0   5     6713.62     6653.14    107.30 o
   1   0   5      537.69      550.48      7.50 o
   3   0   5     3089.19     3314.07     49.59 o
   5   0   5      226.36      142.94      4.19 o
   7   0   5        8.33        7.49      1.96 o
   9   0   5       76.96       68.74      6.24 o
  -9   1   5       61.53       56.88      3.88 o
  -8   1   5        1.79        2.97      1.94 o
  -7   1   5       13.34       10.99      2.41 o
  -6   1   5        2.30        4.59      1.46 o
  -5   1   5       23.43       20.83      0.99 o
  -4   1   5       76.32       76.00      1.52 o
  -3   1   5      974.92     1030.83     14.86 o
  -2   1   5     2011.12     2234.06     20.66 o
  -1   1   5      165.82      181.51      2.13 o
   0   1   5      486.91      494.58      5.49 o
   1   1   5      496.00      484.49      4.93 o
   2   1   5     2263.01     2415.65     21.23 o
   3   1   5       26.43       22.85      1.01 o
   4   1   5        6.54       10.29      1.11 o
   5   1   5       11.10       11.78      1.60 o
   6   1   5        0.01        0.68      1.38 o
   7   1   5       48.45       44.44      2.05 o
   8   1   5        5.96       10.49      2.07 o
   9   1   5       16.53       10.67      3.25 o
  -9   2   5       36.91       45.94      3.15 o
  -8   2   5       10.45       11.16      1.99 o
  -7   2   5        0.62       -0.25      1.78 o
  -6   2   5        5.47        4.63      1.29 o
  -5   2   5      160.34      159.40      2.67 o
  -4   2   5      157.80      173.74      4.90 o
  -3   2   5        0.15        0.55      0.59 o
  -2   2   5      801.56      833.38      8.24 o
  -1   2   5       28.94       24.68      0.72 o
   0   2   5      132.65      127.81      5.84 o
   1   2   5      100.30       85.93      1.23 o
   2   2   5      239.06      257.32      2.87 o
   3   2   5      425.76      418.82      5.67 o
   4   2   5      251.83      219.43      3.68 o
   5   2   5      302.45      338.84      7.22 o
   6   2   5       29.69       40.39      1.94 o
   7   2   5        0.83       -0.14      2.10 o
   8   2   5       56.11       61.67      2.80 o
   9   2   5       68.68       63.62      3.87 o
  -9   3   5       18.16       14.52      2.63 o
  -8   3   5       21.16       22.51      2.21 o
  -7   3   5     1161.14     1149.02     16.66 o
  -6   3   5      139.39      122.77      2.87 o
  -5   3   5       75.46       63.29      3.34 o
  -4   3   5        4.92        1.25      0.94 o
  -3   3   5      201.44      206.28      2.97 o
  -2   3   5      290.84      333.65      3.74 o
  -1   3   5     3925.67     4061.90     54.83 o
   0   3   5       46.58       41.06      1.25 o
   1   3   5      155.83      175.55      2.10 o
   2   3   5      412.38      416.73      4.32 o
   3   3   5      717.95      659.38      7.94 o
   4   3   5      140.05      126.91      3.25 o
   5   3   5       96.97       81.91      1.99 o
   6   3   5        6.81        5.75      2.36 o
   7   3   5        8.34        3.96      1.50 o
   8   3   5      156.51      165.85      4.24 o
   9   3   5      194.44      201.79      6.83 o
  -9   4   5       40.04       34.83      2.83 o
  -8   4   5      105.00      107.32      7.31 o
  -7   4   5      161.90      160.67      4.01 o
  -6   4   5       15.39       18.53      1.13 o
  -5   4   5      180.61      179.32      2.71 o
  -4   4   5       31.02       42.44      2.72 o
  -3   4   5      215.21      235.41      7.71 o
  -2   4   5      108.19      119.88      3.88 o
  -1   4   5     1255.84     1270.64     13.63 o
   0   4   5      148.17      144.97      1.77 o
   1   4   5       18.37       17.89      0.60 o
   2   4   5        7.42        8.73      1.03 o
   3   4   5        7.96        9.24      1.13 o
   4   4   5       30.72       27.38      1.18 o
   5   4   5      509.27      470.99      6.07 o
   6   4   5       51.25       39.69      1.67 o
   7   4   5       47.40       46.84      2.41 o
   8   4   5       87.32       92.50      8.87 o
   9   4   5       97.73       91.30     10.30 o
  -9   5   5       84.72       86.79      7.00 o
  -8   5   5       32.06       38.23     11.46 o
  -7   5   5      119.59      113.68      4.15 o
  -6   5   5       64.51       76.85      1.86 o
  -5   5   5      657.64      642.81      7.66 o
  -4   5   5      255.71      239.28      3.84 o
  -3   5   5      126.06      122.66      1.91 o
  -2   5   5        6.97        2.67      0.66 o
  -1   5   5     2020.02     2161.90     30.10 o
   0   5   5     8919.53     9197.16    384.62 o
   1   5   5     2180.05     2286.18     31.98 o
   2   5   5       16.96       10.14      0.66 o
   3   5   5      173.70      165.23      2.80 o
   4   5   5     1254.53     1195.24     13.82 o
   5   5   5       37.22       40.46      1.54 o
   6   5   5       84.49       81.44      2.27 o
   7   5   5       17.40       18.36      2.31 o
   8   5   5      159.67      176.16      4.88 o
   9   5   5      218.19      208.05      9.72 o
  -9   6   5       41.44       42.57      2.97 o
  -8   6   5       29.79       32.57      2.90 o
  -7   6   5        1.62        0.70      1.52 o
  -6   6   5      493.87      464.32      6.46 o
  -5   6   5      126.44      105.45      2.54 o
  -4   6   5      263.50      250.55      3.84 o
  -3   6   5       25.72       29.87      0.92 o
  -2   6   5       25.36       23.36      0.80 o
  -1   6   5     1989.88     2109.89     56.65 o
   0   6   5      162.60      156.06      1.89 o
   1   6   5       27.23       23.42      0.63 o
   2   6   5      102.36       88.62      1.54 o
   3   6   5      659.11      615.82      9.86 o
   4   6   5       49.78       53.20      1.65 o
   5   6   5      200.65      167.55      2.82 o
   6   6   5       10.53        8.05      1.32 o
   7   6   5       99.52      102.57      3.61 o
   8   6   5       20.38       18.52      3.88 o
   9   6   5       48.18       45.48      4.99 o
  -9   7   5       12.11        9.22      2.50 o
  -8   7   5        0.22        2.09      1.99 o
  -7   7   5        0.54        2.60      1.62 o
  -6   7   5      120.86      116.38      2.67 o
  -5   7   5      175.12      158.38      2.69 o
  -4   7   5       96.70       89.24      1.84 o
  -3   7   5      423.97      386.53      5.20 o
  -2   7   5     1047.39      961.64      9.65 o
  -1   7   5       22.50       25.45      0.94 o
   0   7   5     1751.92     1934.23     32.98 o
   1   7   5      394.16      433.98      4.45 o
   2   7   5      777.04      720.37     14.41 o
   3   7   5      285.61      263.71      3.91 o
   4   7   5     2039.37     2022.63     22.32 o
   5   7   5        0.33        0.61      1.10 o
   6   7   5        6.32        8.13      1.48 o
   7   7   5      263.00      274.41     10.48 o
   8   7   5      387.58      423.76     12.08 o
   9   7   5       62.95       58.39      5.66 o
  -9   8   5       62.20       61.45      4.07 o
  -8   8   5       43.69       50.89      3.79 o
  -7   8   5       35.27       36.49      2.23 o
  -6   8   5      456.83      449.39      7.31 o
  -5   8   5        1.04        0.55      0.99 o
  -4   8   5      431.31      426.75      5.95 o
  -3   8   5      149.75      139.19      2.33 o
  -2   8   5       33.31       25.73      2.85 o
  -1   8   5       16.45       18.12      0.64 o
   0   8   5      376.73      440.75      6.24 o
   1   8   5      270.80      324.03      6.64 o
   2   8   5       44.18       53.71      1.83 o
   3   8   5      969.32      912.55     10.98 o
   4   8   5        2.86        4.39      1.20 o
   5   8   5       50.68       42.53      1.50 o
   6   8   5       10.65        9.36      1.43 o
   7   8   5       92.77       99.81     10.12 o
   8   8   5        6.37        7.49      1.88 o
   9   8   5        0.80        3.87      3.39 o
  -9   9   5       38.99       41.67      3.49 o
  -8   9   5       19.31       28.93      3.39 o
  -7   9   5        0.16        1.15      1.57 o
  -6   9   5      132.15      119.43      2.74 o
  -5   9   5      371.49      354.87      5.89 o
  -4   9   5      300.04      311.11      4.59 o
  -3   9   5       59.00       50.21      1.26 o
  -2   9   5      296.09      289.25      4.01 o
  -1   9   5       38.09       46.54      0.86 o
   0   9   5      142.60      164.04      2.90 o
   1   9   5     2010.88     2134.73     51.47 o
   2   9   5        0.68        1.12      0.62 o
   3   9   5     1726.17     1688.22     17.90 o
   4   9   5      121.41      105.22      3.43 o
   5   9   5       10.77       11.81      1.29 o
   6   9   5       13.59       13.76      1.54 o
   7   9   5        4.59        5.53      1.71 o
   8   9   5       41.79       50.82      3.87 o
   9   9   5      160.21      139.76      8.46 o
  -9  10   5       57.49       45.96      5.64 o
  -8  10   5       18.15       14.64      2.63 o
  -7  10   5        2.17        1.91      3.48 o
  -6  10   5       10.18        9.59      1.69 o
  -5  10   5      116.02      107.35      8.38 o
  -4  10   5       99.03      101.96      3.74 o
  -3  10   5      513.45      514.15     11.82 o
  -2  10   5       54.36       51.33      1.38 o
  -1  10   5      148.48      148.49      2.36 o
   0  10   5      125.20      155.55      2.36 o
   1  10   5       46.84       41.17      1.92 o
   2  10   5       32.27       33.21      0.98 o
   3  10   5        1.29        5.28      2.50 o
   4  10   5      349.37      329.60      4.44 o
   5  10   5       10.10        8.80      1.18 o
   6  10   5        4.12        4.51      1.34 o
   7  10   5       23.09       18.54      1.74 o
   8  10   5       13.33       11.33      2.55 o
  -8  11   5       78.52       84.50      6.11 o
  -7  11   5       85.00       86.48      3.77 o
  -6  11   5       98.31       96.56      3.92 o
  -5  11   5       57.02       57.07      2.22 o
  -4  11   5        1.08        1.30      1.25 o
  -3  11   5       91.54       97.06      4.24 o
  -2  11   5      195.85      178.32      6.87 o
  -1  11   5        8.48        5.03      0.72 o
   0  11   5       37.06       41.36      1.17 o
   1  11   5       25.51       15.62      1.47 o
   2  11   5      201.08      179.43      2.65 o
   3  11   5      752.40      700.78      8.83 o
   4  11   5      158.24      147.47      3.74 o
   5  11   5       26.93       23.56      1.40 o
   6  11   5       40.47       34.79      1.83 o
   7  11   5        0.18        4.89      2.14 o
   8  11   5      285.58      318.14      9.20 o
  -8  12   5       13.60        9.86      3.66 o
  -7  12   5       16.61       15.01      2.31 o
  -6  12   5       30.73       36.74      2.36 o
  -5  12   5      695.35      699.29     12.71 o
  -4  12   5       18.38       19.31      3.61 o
  -3  12   5       85.44       83.83      2.10 o
  -2  12   5      168.00      178.03      9.32 o
  -1  12   5      419.38      410.60      5.93 o
   0  12   5        8.36        8.13      0.88 o
   1  12   5       53.39       44.34      1.21 o
   2  12   5      203.15      207.67      3.22 o
   3  12   5      143.73      143.10      3.48 o
   4  12   5        6.01        6.19      0.87 o
   5  12   5       27.24       27.49      1.39 o
   6  12   5       14.79       16.83      2.41 o
   7  12   5        0.93       -0.15      2.58 o
   8  12   5       91.22       85.74      4.95 o
  -8  13   5        7.29        9.60      2.90 o
  -7  13   5       52.73       52.92      9.54 o
  -6  13   5       14.08       14.93      1.73 o
  -5  13   5        6.55        4.92      2.05 o
  -4  13   5      102.72       95.93      2.80 o
  -3  13   5      472.04      434.79     15.16 o
  -2  13   5      114.04       98.58      4.24 o
  -1  13   5      327.70      324.01      4.28 o
   0  13   5        5.20        1.07      1.03 o
   1  13   5       86.96       85.49      1.77 o
   2  13   5      416.31      335.10      4.46 o
   3  13   5      148.64      145.22      2.22 o
   4  13   5       42.69       34.37      2.63 o
   5  13   5        8.14       11.38      3.70 o
   6  13   5       15.81       17.17      2.39 o
   7  13   5       13.27       13.93      2.29 o
   8  13   5      128.57      129.81     11.68 o
  -8  14   5       14.61        9.96      4.59 o
  -7  14   5      103.05      115.96      5.94 o
  -6  14   5        1.51        1.13      2.22 o
  -5  14   5        1.58        0.17      1.82 o
  -4  14   5       31.64       27.87      2.63 o
  -3  14   5      245.71      245.26      6.91 o
  -2  14   5      296.90      271.87      4.34 o
  -1  14   5      293.52      269.55      5.17 o
   0  14   5       37.29       24.04      2.32 o
   1  14   5       74.96       58.05      1.83 o
   2  14   5       32.23       41.33      1.13 o
   3  14   5      150.24      142.28      3.17 o
   4  14   5      113.72      101.19      4.81 o
   5  14   5       45.42       47.20      2.33 o
   6  14   5       22.65       29.32      2.63 o
   7  14   5        0.23        3.34      1.98 o
   8  14   5        0.57       -3.81      3.81 o
  -7  15   5       70.22       66.87      3.99 o
  -6  15   5        2.35        1.28      2.37 o
  -5  15   5       95.62      100.99      4.73 o
  -4  15   5      121.30      117.41      4.73 o
  -3  15   5        0.02        0.40      1.52 o
  -2  15   5      147.54      156.02      7.85 o
  -1  15   5      105.16      102.79      2.51 o
   0  15   5       20.84       18.95      2.05 o
   1  15   5       32.80       30.20      1.45 o
   2  15   5      405.00      351.27      6.26 o
   3  15   5        5.20        4.77      2.27 o
   4  15   5       44.59       36.66      2.54 o
   5  15   5       10.52       13.94      2.44 o
   6  15   5      118.08      141.69      4.57 o
   7  15   5       50.76       43.82      3.64 o
  -7  16   5        0.53       -0.71      4.19 o
  -6  16   5      110.14      108.27     20.19 o
  -5  16   5       46.68       50.80      3.02 o
  -4  16   5       15.79       14.22      2.36 o
  -3  16   5        2.88        5.35      1.84 o
  -2  16   5        1.66       -1.40      2.14 o
  -1  16   5       20.33       21.23      1.38 o
   0  16   5      179.09      165.62      4.55 o
   1  16   5        0.40       -0.41      0.89 o
   2  16   5       20.84       16.75      2.36 o
   3  16   5       91.91       94.32      3.27 o
   4  16   5       52.40       46.32      2.75 o
   5  16   5        9.42        4.19      2.31 o
   6  16   5       32.63       30.97      4.10 o
   7  16   5       25.84       28.85      4.32 o
  -7  17   5      173.56      138.75     14.31 o
  -6  17   5       11.58       15.75      5.53 o
  -5  17   5        1.06       -1.80      2.81 o
  -4  17   5        0.06        1.86      1.59 o
  -3  17   5        0.20       -2.27      2.27 o
  -2  17   5        0.06       -1.39      1.39 o
  -1  17   5      135.13      124.99      3.55 o
   0  17   5        0.98       -1.92      1.92 o
   1  17   5      343.07      336.07      7.75 o
   2  17   5        0.14       -0.50      1.78 o
   3  17   5       17.89       15.99      2.07 o
   4  17   5       72.83       78.11      3.21 o
   5  17   5       81.81       90.95      8.29 o
   6  17   5       62.17       61.28      4.52 o
   7  17   5       12.48        6.79      6.91 o
  -6  18   5        0.05       -1.69      3.38 o
  -5  18   5      589.71      595.76     14.44 o
  -4  18   5       13.03       13.32      4.15 o
  -3  18   5       11.20       11.30      2.04 o
  -2  18   5       21.45       16.24      4.77 o
  -1  18   5      194.11      197.02      5.24 o
   0  18   5       76.55       69.14      5.44 o
   1  18   5       32.66       29.46      1.62 o
   2  18   5       28.55       27.44      2.78 o
   3  18   5      122.78      133.24      6.01 o
   4  18   5      138.25      148.24      6.63 o
   5  18   5        0.00       -2.76      2.76 o
   6  18   5       23.54       20.37      3.43 o
  -6  19   5       12.04       18.25      3.93 o
  -5  19   5      157.30      158.63      7.69 o
  -4  19   5       16.87       22.58      4.47 o
  -3  19   5        0.00       -0.30      2.22 o
  -2  19   5       42.82       47.95      7.18 o
  -1  19   5      108.02      119.22      5.03 o
   0  19   5      622.31      700.40     27.69 o
   1  19   5      101.85      102.43      5.75 o
   2  19   5       37.85       45.55      3.88 o
   3  19   5       12.36       12.27      2.90 o
   4  19   5      275.25      286.59     11.28 o
   5  19   5       17.01       13.42      4.52 o
   6  19   5        3.06       -1.35      3.79 o
  -6  20   5        0.00        3.74      4.55 o
  -5  20   5       38.05       35.48      5.11 o
  -4  20   5        7.16        5.40      3.64 o
  -3  20   5       27.17       38.75      3.21 o
  -2  20   5        0.14        1.37      2.38 o
  -1  20   5        4.53        4.52      2.57 o
   0  20   5      108.82       95.35      3.25 o
   1  20   5      245.35      240.88      8.16 o
   2  20   5      311.62      345.73     11.53 o
   3  20   5        6.95       10.48      5.53 o
   4  20   5       72.98       73.12      8.65 o
   5  20   5       11.40        3.26      5.57 o
  -5  21   5      250.92      240.58     25.77 o
  -4  21   5        8.64        5.94      3.90 o
  -3  21   5      213.53      229.83     14.13 o
  -2  21   5        3.36        2.89      2.48 o
  -1  21   5        3.69        4.26      7.44 o
   0  21   5      126.67      124.64      9.09 o
   1  21   5       85.51       87.81      4.70 o
   2  21   5        3.74        0.52      4.46 o
   3  21   5       40.96       49.32      9.58 o
   4  21   5       84.95       84.19     16.72 o
   5  21   5       13.45        9.90      4.37 o
  -4  22   5       95.12       87.47      7.49 o
  -3  22   5       20.00       21.03      3.49 o
  -2  22   5        3.46        0.87      2.71 o
  -1  22   5       11.29       17.13      5.04 o
   0  22   5       10.40       20.50      7.85 o
   1  22   5      120.69      117.75     16.23 o
   2  22   5       21.01       21.32      3.23 o
   3  22   5      284.42      317.35     12.94 o
   4  22   5        9.62        5.55      5.57 o
  -4  23   5        4.47        7.04      5.71 o
  -3  23   5       19.56       16.92      3.68 o
  -2  23   5       12.05        5.89      2.54 o
  -1  23   5       14.31       14.53      4.46 o
   0  23   5        7.99        2.05      4.01 o
   1  23   5        1.24        4.28      8.11 o
   2  23   5        6.98        2.44      2.73 o
   3  23   5       55.02       43.56      3.89 o
  -2  24   5        0.01       -5.26      5.26 o
  -1  24   5       76.40       67.94      6.06 o
   0  24   5        0.52        5.79      4.55 o
   1  24   5       14.35       14.35      4.19 o
   2  24   5       18.42       24.43      5.97 o
  -8   0   6        3.41        8.02      3.21 o
  -6   0   6        6.42        2.32      2.05 o
  -4   0   6      140.40      167.45      4.99 o
  -2   0   6     6237.64     6695.70    108.46 o
   0   0   6      112.32      113.60      2.32 o
   2   0   6     2568.07     2612.04     35.89 o
   4   0   6      123.49      129.91      4.28 o
   6   0   6        3.45       12.84      2.23 o
   8   0   6       80.31       87.11      4.28 o
  -9   1   6        0.24       -0.23      3.88 o
  -8   1   6       87.56       86.64      3.12 o
  -7   1   6       36.75       37.98      1.89 o
  -6   1   6        9.13       12.93      3.48 o
  -5   1   6      101.86      102.01      3.21 o
  -4   1   6     1186.40     1264.88     15.29 o
  -3   1   6     1677.09     1897.42     36.81 o
  -2   1   6     1532.92     1699.91     17.73 o
  -1   1   6       34.57       49.57      0.98 o
   0   1   6      339.24      353.03      4.05 o
   1   1   6      151.51      144.49      1.99 o
   2   1   6      351.86      376.97      4.51 o
   3   1   6      141.85      137.39      2.99 o
   4   1   6       79.80       73.08      2.14 o
   5   1   6        7.03        2.90      1.33 o
   6   1   6        0.05       -0.76      1.29 o
   7   1   6       19.73       20.69      2.02 o
   8   1   6      114.88      121.73      3.68 o
   9   1   6       26.54       23.90      3.13 o
  -9   2   6      113.16      115.12      4.88 o
  -8   2   6       26.06       26.28      4.01 o
  -7   2   6      156.96      158.31      3.83 o
  -6   2   6       59.70       62.03      4.15 o
  -5   2   6       93.39       99.58      2.33 o
  -4   2   6        7.24        9.03      0.75 o
  -3   2   6       58.40       50.05      2.90 o
  -2   2   6      871.70      912.33     14.10 o
  -1   2   6       19.82       24.93      0.98 o
   0   2   6      271.49      272.97      3.75 o
   1   2   6      637.97      624.37      6.47 o
   2   2   6      648.19      697.68      8.04 o
   3   2   6      156.40      164.78      3.18 o
   4   2   6      348.80      309.08      5.26 o
   5   2   6      327.69      320.91      4.85 o
   6   2   6        1.56        2.28      1.22 o
   7   2   6       16.44       28.35      3.12 o
   8   2   6       27.77       19.21      2.25 o
   9   2   6        7.69        6.04      2.93 o
  -9   3   6      151.19      153.15      5.55 o
  -8   3   6       58.75       60.47      3.12 o
  -7   3   6       19.09       22.37      5.04 o
  -6   3   6      137.80      129.31      3.48 o
  -5   3   6      267.20      240.90      3.91 o
  -4   3   6        6.03        6.28      0.66 o
  -3   3   6      236.40      251.98      5.04 o
  -2   3   6       89.96      115.57      1.97 o
  -1   3   6        0.02        0.00      0.57 o
   0   3   6      214.96      236.67      6.87 o
   1   3   6      626.85      597.90      8.79 o
   2   3   6      333.14      316.45      6.02 o
   3   3   6      105.48       91.98      2.16 o
   4   3   6      778.68      716.87     12.45 o
   5   3   6      128.07      158.53      6.20 o
   6   3   6       15.99        8.75      1.54 o
   7   3   6       93.84      112.62      3.05 o
   8   3   6      231.59      255.87      5.74 o
   9   3   6        5.13        6.66      2.97 o
  -9   4   6       12.00       12.34      2.25 o
  -8   4   6      111.80      111.43      4.64 o
  -7   4   6       35.21       31.88      2.36 o
  -6   4   6      131.27      133.27      2.65 o
  -5   4   6      624.95      587.38      7.72 o
  -4   4   6       63.62       53.80      2.72 o
  -3   4   6      288.45      301.98      5.71 o
  -2   4   6     1977.05     2234.78     25.97 o
  -1   4   6      299.00      296.80      6.87 o
   0   4   6      180.94      156.98      2.68 o
   1   4   6      124.40      129.38      2.68 o
   2   4   6       57.17       63.67      1.50 o
   3   4   6      226.88      224.52      7.49 o
   4   4   6      302.25      295.70      6.11 o
   5   4   6      111.80       88.52      2.17 o
   6   4   6        0.22        0.57      1.32 o
   7   4   6        5.19        6.60      1.93 o
   8   4   6      135.65      139.54      3.94 o
   9   4   6        8.86       10.06      4.15 o
  -9   5   6        0.77        2.54      3.30 o
  -8   5   6        1.91        0.14      2.63 o
  -7   5   6      132.56      147.70      5.84 o
  -6   5   6      261.65      246.47      4.95 o
  -5   5   6        3.25        2.92      1.28 o
  -4   5   6      109.42      117.66      2.19 o
  -3   5   6       28.46       34.90      1.25 o
  -2   5   6      364.03      371.56      8.74 o
  -1   5   6      250.30      245.65      3.92 o
   0   5   6     1137.76     1282.80     21.25 o
   1   5   6      201.74      238.78      2.76 o
   2   5   6      141.40      141.30      2.33 o
   3   5   6     1256.10     1251.51     15.27 o
   4   5   6      946.65      842.65     11.10 o
   5   5   6      462.68      420.15      8.61 o
   6   5   6       33.86       33.57      1.80 o
   7   5   6       22.08       20.62      1.98 o
   8   5   6      135.37      140.76      4.15 o
   9   5   6        4.69        4.20      4.15 o
  -9   6   6        2.64       -0.53      2.36 o
  -8   6   6       29.75       30.86      5.35 o
  -7   6   6      441.70      434.34      8.23 o
  -6   6   6       62.49       63.35      1.79 o
  -5   6   6        3.39        1.88      0.96 o
  -4   6   6      371.59      325.04      6.87 o
  -3   6   6       39.24       33.67      1.03 o
  -2   6   6      282.56      277.39      3.81 o
  -1   6   6     2062.55     2292.94     46.09 o
   0   6   6      425.86      507.08      7.85 o
   1   6   6        0.17       -0.42      0.53 o
   2   6   6     1539.70     1408.39     28.27 o
   3   6   6      106.84      109.64      3.39 o
   4   6   6      829.13      747.78      9.43 o
   5   6   6       38.63       26.66      1.28 o
   6   6   6       18.06       15.44      1.51 o
   7   6   6       19.22       23.98      2.28 o
   8   6   6       13.44       11.02      2.54 o
   9   6   6        1.45        0.28      2.22 o
  -9   7   6        0.26        1.85      2.06 o
  -8   7   6       14.35       16.92      2.19 o
  -7   7   6        4.48        8.38      1.89 o
  -6   7   6        4.67        5.53      1.45 o
  -5   7   6      229.21      229.82      7.76 o
  -4   7   6        0.00        0.38      0.79 o
  -3   7   6       71.03       60.54      1.69 o
  -2   7   6       34.40       33.66      2.72 o
  -1   7   6     4386.55     4745.54    114.80 o
   0   7   6       14.73        7.25      0.58 o
   1   7   6      877.71      971.66     20.39 o
   2   7   6       20.31       22.52      0.94 o
   3   7   6     1111.57     1059.96     13.16 o
   4   7   6      367.47      346.67      4.95 o
   5   7   6      193.80      166.72      5.26 o
   6   7   6       28.03       26.92      1.70 o
   7   7   6      100.36       99.96      3.27 o
   8   7   6       45.77       48.18      3.39 o
   9   7   6       50.57       41.40      5.30 o
  -9   8   6       45.46       44.01      3.61 o
  -8   8   6      147.00      151.96      4.37 o
  -7   8   6      324.91      312.22      6.30 o
  -6   8   6      147.69      156.00      3.27 o
  -5   8   6       67.86       59.65      3.52 o
  -4   8   6       34.03       24.71      1.05 o
  -3   8   6       37.77       41.11      1.20 o
  -2   8   6       76.52       89.78      1.66 o
  -1   8   6      404.86      386.74     11.77 o
   0   8   6       39.60       36.12      2.10 o
   1   8   6       50.60       38.87      0.96 o
   2   8   6       11.66       17.81      1.60 o
   3   8   6        7.21        8.00      0.96 o
   4   8   6      433.55      440.62      9.05 o
   5   8   6       86.38       82.11      3.30 o
   6   8   6        0.59        0.73      1.35 o
   7   8   6        5.59        9.15      2.76 o
   8   8   6      293.60      307.54     14.67 o
   9   8   6       33.96       30.35      4.74 o
  -9   9   6        7.26        6.71      3.87 o
  -8   9   6       57.25       51.22      3.37 o
  -7   9   6        2.35        0.68      1.71 o
  -6   9   6       39.35       37.11      6.37 o
  -5   9   6      256.58      235.73      4.95 o
  -4   9   6      205.01      194.99      4.01 o
  -3   9   6      739.61      718.60     13.83 o
  -2   9   6       10.41       14.50      1.20 o
  -1   9   6       17.33       27.38      2.14 o
   0   9   6      575.79      608.26     18.20 o
   1   9   6      807.90      869.49     19.85 o
   2   9   6      252.70      266.45      3.61 o
   3   9   6     1195.03     1157.52     13.00 o
   4   9   6      114.07       92.65      2.16 o
   5   9   6       70.23       61.20      2.01 o
   6   9   6       21.39       23.58      4.77 o
   7   9   6      157.21      173.53     12.75 o
   8   9   6      223.74      236.50      7.54 o
  -9  10   6       50.39       34.61      4.88 o
  -8  10   6       39.02       34.62      3.05 o
  -7  10   6       43.87       47.80      2.85 o
  -6  10   6       11.18       12.61      1.80 o
  -5  10   6      426.92      414.88      7.96 o
  -4  10   6      406.00      387.80      9.32 o
  -3  10   6     1918.88     1886.08     21.79 o
  -2  10   6        6.09        4.80      0.75 o
  -1  10   6        6.41        4.69      1.03 o
   0  10   6       42.49       49.49      1.35 o
   1  10   6       49.18       64.77      1.24 o
   2  10   6        0.28       -0.51      1.52 o
   3  10   6        0.75        0.47      0.69 o
   4  10   6        2.83        3.73      1.11 o
   5  10   6       80.63       76.30      2.23 o
   6  10   6       16.48       17.34      1.55 o
   7  10   6       72.21       76.18      2.61 o
   8  10   6        0.17        1.34      3.08 o
  -8  11   6      113.97      116.19      4.95 o
  -7  11   6        0.84        5.43      2.42 o
  -6  11   6        3.52        1.51      1.56 o
  -5  11   6        5.29        3.83      2.41 o
  -4  11   6      121.40      117.67      5.08 o
  -3  11   6      682.39      646.93      9.47 o
  -2  11   6        1.02        1.35      0.58 o
  -1  11   6      125.89      122.01      2.72 o
   0  11   6       43.24       53.55      1.65 o
   1  11   6      757.61      809.10     15.70 o
   2  11   6     1160.81     1172.96     21.91 o
   3  11   6      585.00      585.50      7.21 o
   4  11   6       62.71       57.51      4.06 o
   5  11   6       66.59       64.32      3.66 o
   6  11   6       34.73       34.24      1.84 o
   7  11   6       99.11      104.09      3.64 o
   8  11   6      128.03      135.68     12.08 o
  -8  12   6        6.87        2.87      3.56 o
  -7  12   6        2.71       -0.70      2.65 o
  -6  12   6       33.57       26.25      2.94 o
  -5  12   6      228.30      243.40      7.76 o
  -4  12   6      121.53      130.26      5.71 o
  -3  12   6        7.12        6.18      0.62 o
  -2  12   6      338.35      314.18      7.98 o
  -1  12   6      138.25      128.15      3.88 o
   0  12   6        0.54        1.89      2.67 o
   1  12   6       12.05       13.33      1.34 o
   2  12   6      113.37      103.60      3.97 o
   3  12   6        0.07       -0.62      1.20 o
   4  12   6        2.33        2.89      0.92 o
   5  12   6        1.66        1.84      0.94 o
   6  12   6       35.74       41.62      5.39 o
   7  12   6        0.04        0.47      2.72 o
   8  12   6      127.11      130.83      5.64 o
  -8  13   6        1.27        1.23      3.76 o
  -7  13   6       55.45       55.98      3.88 o
  -6  13   6       31.09       31.77      2.90 o
  -5  13   6       12.86       11.99      1.58 o
  -4  13   6        4.13        4.51      1.40 o
  -3  13   6      937.48      938.57     21.37 o
  -2  13   6       77.49       79.47      2.21 o
  -1  13   6        0.65       -0.40      0.76 o
   0  13   6        1.87        2.03      0.72 o
   1  13   6        8.86        0.42      0.96 o
   2  13   6      206.35      199.81      3.25 o
   3  13   6        1.03        1.07      0.94 o
   4  13   6      196.58      182.99      3.58 o
   5  13   6        8.90       10.47      2.72 o
   6  13   6       11.83       10.39      1.90 o
   7  13   6       34.77       36.14      4.23 o
   8  13   6       31.97       31.62      4.97 o
  -8  14   6       89.81       82.07      7.02 o
  -7  14   6        8.34        5.37      3.01 o
  -6  14   6      242.40      261.55     11.41 o
  -5  14   6       15.01       16.60     11.23 o
  -4  14   6        0.13        1.87      1.75 o
  -3  14   6       71.29       69.59      2.76 o
  -2  14   6      622.37      603.42     10.97 o
  -1  14   6      168.78      144.07      2.97 o
   0  14   6       22.56       18.21      1.25 o
   1  14   6        0.22        4.93      3.88 o
   2  14   6       57.81       57.03      1.91 o
   3  14   6       62.42       62.36      1.64 o
   4  14   6       29.26       23.81      2.23 o
   5  14   6       13.82       16.28      1.75 o
   6  14   6        6.31        7.45      1.88 o
   7  14   6        1.18        3.26      6.33 o
  -7  15   6        3.29        2.55      4.73 o
  -6  15   6       69.62       72.36      6.64 o
  -5  15   6      138.11      140.97      4.73 o
  -4  15   6        2.94        1.73      1.83 o
  -3  15   6       29.86       28.52      5.35 o
  -2  15   6      594.92      580.77     10.48 o
  -1  15   6        0.02        0.95      1.20 o
   0  15   6        0.18        3.69      1.69 o
   1  15   6      116.66      102.39      5.04 o
   2  15   6       52.20       51.09      1.79 o
   3  15   6      109.78      108.48      6.11 o
   4  15   6        5.19        6.55      2.01 o
   5  15   6       44.25       46.80      4.23 o
   6  15   6        0.22        0.80      2.40 o
   7  15   6        2.17        2.31      2.68 o
  -7  16   6       18.13       14.26      2.86 o
  -6  16   6      111.87      110.29      4.33 o
  -5  16   6       26.79       25.06      2.39 o
  -4  16   6        7.75        9.59      3.03 o
  -3  16   6        4.61        2.16      1.95 o
  -2  16   6       11.57       11.25      1.05 o
  -1  16   6       26.30       19.37      2.59 o
   0  16   6       17.62        8.59      1.49 o
   1  16   6        7.57       11.63      1.83 o
   2  16   6       33.36       27.54      1.52 o
   3  16   6        8.78       10.80      1.84 o
   4  16   6       37.88       37.09      2.59 o
   5  16   6       69.32       65.87      3.97 o
   6  16   6      154.48      182.06      6.08 o
   7  16   6        8.71        6.93      4.53 o
  -7  17   6      157.17      141.77      8.55 o
  -6  17   6       12.42       16.68      3.39 o
  -5  17   6       47.10       48.83      3.15 o
  -4  17   6        2.21        1.23      1.63 o
  -3  17   6       15.90       18.26      2.52 o
  -2  17   6        2.02        1.40      2.48 o
  -1  17   6       15.82       12.83      2.59 o
   0  17   6      299.72      295.37     12.31 o
   1  17   6        0.06       -0.39      1.57 o
   2  17   6      264.11      269.18     16.45 o
   3  17   6      197.64      201.51      7.04 o
   4  17   6        0.21        1.72      2.19 o
   5  17   6        2.33        3.39      2.79 o
   6  17   6       44.06       56.54      5.01 o
  -6  18   6       41.78       40.72      4.46 o
  -5  18   6        6.38        0.54      2.76 o
  -4  18   6       90.69       86.18      4.24 o
  -3  18   6       33.36       29.05      3.53 o
  -2  18   6        7.78       10.76      2.96 o
  -1  18   6       41.96       45.97      2.20 o
   0  18   6      238.30      254.22      6.26 o
   1  18   6       48.49       45.92      4.68 o
   2  18   6      166.59      170.78      6.49 o
   3  18   6        0.42       -3.30      3.30 o
   4  18   6       52.59       55.26      4.56 o
   5  18   6      132.50      144.55      7.16 o
   6  18   6      271.48      308.33     21.67 o
  -6  19   6       11.99       13.84      4.77 o
  -5  19   6      151.24      166.80     14.13 o
  -4  19   6        5.34        5.98      4.95 o
  -3  19   6        2.54       -0.37      3.12 o
  -2  19   6       51.13       56.83      4.95 o
  -1  19   6      326.47      339.58     18.50 o
   0  19   6        6.01        8.87      1.64 o
   1  19   6      342.35      369.85     16.85 o
   2  19   6       87.68       91.04      4.86 o
   3  19   6       41.77       40.78      3.92 o
   4  19   6      206.35      215.09     17.16 o
   5  19   6        8.93       10.91      6.55 o
   6  19   6        3.56       -2.32      6.33 o
  -5  20   6        3.02        4.22      3.78 o
  -4  20   6      152.90      158.52     15.69 o
  -3  20   6       27.03       32.76      2.84 o
  -2  20   6       67.69       69.54      4.17 o
  -1  20   6       15.81       20.29      2.99 o
   0  20   6      113.14      101.97      3.31 o
   1  20   6       17.41       16.51      2.53 o
   2  20   6       22.63       25.42      3.83 o
   3  20   6      334.47      363.62     11.93 o
   4  20   6      168.83      186.73      9.43 o
   5  20   6       32.73       35.83      5.37 o
  -5  21   6       89.45       72.48      8.02 o
  -4  21   6       30.54       21.85      3.58 o
  -3  21   6       30.22       28.05      2.74 o
  -2  21   6        0.18       -0.81      3.15 o
  -1  21   6      574.52      603.86     35.32 o
   0  21   6       24.94       25.85      5.79 o
   1  21   6       41.91       48.22      4.68 o
   2  21   6       62.93       64.75      5.80 o
   3  21   6       47.81       55.20      5.80 o
   4  21   6      174.76      176.25     22.02 o
   5  21   6        9.65       12.75      6.24 o
  -4  22   6       28.04       27.36      9.99 o
  -3  22   6       60.16       64.15      8.92 o
  -2  22   6        0.89        1.37      2.77 o
  -1  22   6       81.23       97.78     19.84 o
   0  22   6        4.78        4.46      7.85 o
   1  22   6        0.02       -0.93      2.92 o
   2  22   6       24.94       21.33      4.14 o
   3  22   6       14.72       20.84     12.70 o
   4  22   6       30.97       20.95      5.71 o
  -3  23   6        1.43       -2.14      7.53 o
  -2  23   6       16.97       11.01      3.06 o
  -1  23   6        0.56       -3.48      3.83 o
   0  23   6        5.44        4.81      6.15 o
   1  23   6       87.18      111.89     10.61 o
   2  23   6       19.92       20.22      3.93 o
   3  23   6       25.25       15.78      4.90 o
  -1  24   6       26.04       18.90      5.35 o
   0  24   6       27.46       28.71      5.08 o
   1  24   6       22.04        3.39      8.65 o
  -9   0   7      147.58      143.46      7.85 o
  -7   0   7      528.19      561.96     12.58 o
  -5   0   7      113.93      116.09      2.85 o
  -3   0   7        7.80       15.60      2.05 o
  -1   0   7      152.02      166.57      3.92 o
   1   0   7      109.80      136.69      2.85 o
   3   0   7       27.33       24.87      2.14 o
   5   0   7       23.19        6.06      2.23 o
   7   0   7       14.62       11.77      2.32 o
   9   0   7       46.11       35.84      4.64 o
  -9   1   7       21.26       23.42      3.34 o
  -8   1   7        3.38        0.76      1.93 o
  -7   1   7      236.93      244.27      8.38 o
  -6   1   7       12.73       14.88      1.56 o
  -5   1   7       16.96       15.30      1.29 o
  -4   1   7        4.51        9.34      0.99 o
  -3   1   7      679.98      714.06      8.87 o
  -2   1   7      511.89      584.92      8.30 o
  -1   1   7        4.16        3.38      0.89 o
   0   1   7      211.74      216.54      2.85 o
   1   1   7      544.75      535.88      9.15 o
   2   1   7       10.72        7.91      1.19 o
   3   1   7       11.55        8.58      1.13 o
   4   1   7       18.76       24.38      1.73 o
   5   1   7        0.33        0.37      1.92 o
   6   1   7       16.78       13.14      1.45 o
   7   1   7      125.26      139.52      3.25 o
   8   1   7      311.34      345.16      7.22 o
   9   1   7       15.34       25.78      3.05 o
  -9   2   7       52.43       60.01      4.68 o
  -8   2   7       75.37       74.18      3.03 o
  -7   2   7      201.06      201.97      4.25 o
  -6   2   7        5.35        3.88      1.39 o
  -5   2   7       54.65       50.46      1.70 o
  -4   2   7      376.70      441.24      7.40 o
  -3   2   7        0.22        1.38      0.77 o
  -2   2   7        3.36        4.86      0.73 o
  -1   2   7      411.29      468.69      9.46 o
   0   2   7        0.63        0.26      0.58 o
   1   2   7      116.41      111.04      3.57 o
   2   2   7        4.65        3.54      1.25 o
   3   2   7      138.53      124.90      2.84 o
   4   2   7       91.09       83.36      2.72 o
   5   2   7        7.74       -0.17      1.43 o
   6   2   7        1.84        2.89      1.35 o
   7   2   7        2.00        3.65      1.54 o
   8   2   7       51.61       55.57      3.08 o
   9   2   7      125.77      132.46      5.97 o
  -9   3   7       59.39       64.27      9.09 o
  -8   3   7        4.28       -0.71      1.93 o
  -7   3   7       26.53       28.34      2.94 o
  -6   3   7        0.65        1.46      1.32 o
  -5   3   7       57.84       58.84      2.14 o
  -4   3   7       10.01        8.89      0.92 o
  -3   3   7       47.38       43.78      1.26 o
  -2   3   7     1082.08     1165.93     15.98 o
  -1   3   7      119.16      129.83      1.95 o
   0   3   7       24.18       25.64      0.94 o
   1   3   7      413.19      389.67      8.47 o
   2   3   7      333.31      364.83      5.28 o
   3   3   7       10.84        3.81      1.43 o
   4   3   7      122.13      119.29      3.02 o
   5   3   7      396.61      301.94      5.25 o
   6   3   7       52.38       58.51      2.14 o
   7   3   7        3.45        9.29      2.00 o
   8   3   7       29.59       31.05      8.56 o
   9   3   7       22.87       20.01      2.89 o
  -9   4   7        6.10        6.22      2.09 o
  -8   4   7      168.69      163.32      4.32 o
  -7   4   7       82.31       87.41      2.92 o
  -6   4   7      116.13      105.29      2.58 o
  -5   4   7       19.16       17.06      3.52 o
  -4   4   7      103.13       99.70      3.52 o
  -3   4   7     1033.56     1043.61     12.16 o
  -2   4   7     5099.10     5182.36     64.95 o
  -1   4   7     2175.29     2370.06     64.07 o
   0   4   7        5.37        6.16      0.67 o
   1   4   7       46.07       48.69      1.13 o
   2   4   7      270.85      252.50      3.69 o
   3   4   7      269.55      246.48      6.42 o
   4   4   7     1124.56     1119.93     15.68 o
   5   4   7      186.49      151.34      3.15 o
   6   4   7       92.63       91.55      2.46 o
   7   4   7        1.14        0.12      2.26 o
   8   4   7        9.82       12.60      2.94 o
   9   4   7      109.89      118.08      9.72 o
  -9   5   7       54.46       61.59      5.30 o
  -8   5   7       75.21       85.13      3.30 o
  -7   5   7      355.45      355.95      7.01 o
  -6   5   7      377.59      366.76      5.42 o
  -5   5   7       12.92       12.77      1.56 o
  -4   5   7       57.95       48.65      1.30 o
  -3   5   7      115.76      123.61      2.18 o
  -2   5   7     1707.29     1792.26     20.79 o
  -1   5   7       30.56       22.44      0.87 o
   0   5   7      119.49      116.34      6.60 o
   1   5   7      126.19      136.25      2.10 o
   2   5   7      449.36      474.35      6.11 o
   3   5   7      219.12      189.78      3.38 o
   4   5   7       49.96       60.45      3.30 o
   5   5   7      307.85      288.87      5.04 o
   6   5   7      124.56      128.48      2.99 o
   7   5   7        6.18        6.43      1.94 o
   8   5   7       11.57       13.86      2.18 o
   9   5   7        2.39       -1.29      2.18 o
  -9   6   7       29.47       25.74      4.99 o
  -8   6   7        8.80        9.47      2.22 o
  -7   6   7      241.11      254.15      5.44 o
  -6   6   7       47.05       49.60      1.83 o
  -5   6   7      629.72      590.24      8.91 o
  -4   6   7        0.16        0.99      0.96 o
  -3   6   7      392.45      413.23      5.93 o
  -2   6   7      467.86      454.14      6.24 o
  -1   6   7     2744.36     2763.61     82.71 o
   0   6   7      441.16      427.34     11.73 o
   1   6   7       51.81       45.65      2.41 o
   2   6   7        0.79        1.52      0.77 o
   3   6   7     7429.95     7265.14     79.36 o
   4   6   7      661.76      571.61      8.30 o
   5   6   7        5.91        7.16      1.65 o
   6   6   7       10.08        5.51      2.59 o
   7   6   7      138.50      154.75      3.96 o
   8   6   7       33.81       27.46      5.35 o
   9   6   7       69.39       49.28      7.31 o
  -9   7   7       63.12       60.11      4.37 o
  -8   7   7        0.81       -1.75      3.74 o
  -7   7   7       39.50       37.24      2.33 o
  -6   7   7       59.86       54.40      4.46 o
  -5   7   7      109.67      114.29      2.67 o
  -4   7   7      420.33      413.54      6.30 o
  -3   7   7      185.10      181.99      2.77 o
  -2   7   7       95.63      116.67      2.14 o
  -1   7   7       13.74       20.01      0.98 o
   0   7   7        2.06        0.20      1.65 o
   1   7   7       59.18       67.08      1.65 o
   2   7   7      157.56      158.45      3.57 o
   3   7   7        1.85       -1.20      1.20 o
   4   7   7     2163.89     2088.61     24.98 o
   5   7   7       22.24       20.77      1.61 o
   6   7   7      306.03      323.88      5.93 o
   7   7   7       30.63       31.32      2.45 o
   8   7   7        1.99        2.65      2.54 o
   9   7   7        0.00        5.23      2.65 o
  -9   8   7      142.37      126.68      6.30 o
  -8   8   7       17.52       18.70      2.51 o
  -7   8   7       49.81       55.13      2.46 o
  -6   8   7       51.64       45.81      4.28 o
  -5   8   7      177.63      171.79      7.18 o
  -4   8   7      558.56      526.63      7.78 o
  -3   8   7       27.35       22.06      1.10 o
  -2   8   7      748.90      749.93      9.56 o
  -1   8   7        8.26        4.93      0.67 o
   0   8   7      636.95      657.31     25.83 o
   1   8   7       98.34      114.15      1.80 o
   2   8   7     1316.48     1256.12     13.77 o
   3   8   7      619.17      613.59      7.91 o
   4   8   7     1553.56     1474.54     19.95 o
   5   8   7        1.30       -0.16      1.24 o
   6   8   7        8.03       11.70      1.80 o
   7   8   7       59.01       65.48      2.84 o
   8   8   7      318.89      323.82     21.62 o
  -9   9   7        5.22        5.67      4.44 o
  -8   9   7       14.50       17.85      2.24 o
  -7   9   7      126.40      128.54      6.15 o
  -6   9   7       55.36       52.35      6.02 o
  -5   9   7        7.92        7.09      2.01 o
  -4   9   7       12.00       10.51      1.02 o
  -3   9   7      978.56      990.06     11.70 o
  -2   9   7      159.90      165.44      5.71 o
  -1   9   7       54.21       80.42      1.54 o
   0   9   7      346.32      376.34      4.95 o
   1   9   7        2.45        9.75      0.73 o
   2   9   7       28.79       25.84      0.94 o
   3   9   7      265.67      252.21      3.85 o
   4   9   7        2.17        1.30      1.16 o
   5   9   7        9.29       10.21      1.32 o
   6   9   7       21.71       28.78      1.97 o
   7   9   7        1.00        0.68      1.88 o
   8   9   7       61.41       65.12      9.99 o
  -8  10   7        4.41        2.54      2.59 o
  -7  10   7       66.71       68.18      3.48 o
  -6  10   7       38.59       37.53      3.48 o
  -5  10   7      298.87      294.88     17.08 o
  -4  10   7       95.71       89.63      6.20 o
  -3  10   7      512.27      506.94      6.90 o
  -2  10   7      232.26      241.65     10.52 o
  -1  10   7       44.48       52.87      1.33 o
   0  10   7       80.67       80.69      1.54 o
   1  10   7        0.67       -0.54      0.62 o
   2  10   7       27.14       19.85      0.89 o
   3  10   7       49.70       45.15      2.63 o
   4  10   7      172.26      160.60      3.02 o
   5  10   7        1.80        2.60      1.28 o
   6  10   7      201.10      223.12      8.29 o
   7  10   7      168.22      200.59      6.64 o
   8  10   7       72.93       72.30      4.50 o
  -8  11   7       17.22       14.94      3.38 o
  -7  11   7       30.58       30.40      5.62 o
  -6  11   7        0.04        1.45      1.65 o
  -5  11   7        3.25        3.88      1.99 o
  -4  11   7        7.46        9.07      2.67 o
  -3  11   7       40.87       34.95      1.28 o
  -2  11   7      567.51      536.29     15.52 o
  -1  11   7        7.02       10.08      0.53 o
   0  11   7        4.14        1.65      0.82 o
   1  11   7      104.56      111.98      5.17 o
   2  11   7      255.56      206.93      3.17 o
   3  11   7       59.85       51.78      1.61 o
   4  11   7        0.62        0.37      1.11 o
   5  11   7       39.47       35.42      1.62 o
   6  11   7      131.56      135.02      4.77 o
   7  11   7        0.03       -0.09      2.36 o
   8  11   7       87.79       82.37      4.63 o
  -8  12   7        3.36        1.38      3.48 o
  -7  12   7      174.78      194.49      6.69 o
  -6  12   7        8.66        7.70      1.95 o
  -5  12   7       18.91       19.12      4.55 o
  -4  12   7      176.40      174.62      4.22 o
  -3  12   7       30.92       33.82      3.70 o
  -2  12   7       31.84       30.51      1.19 o
  -1  12   7        4.41       13.76      2.14 o
   0  12   7       80.67       65.00      3.48 o
   1  12   7        0.37        0.88      2.72 o
   2  12   7      113.35       85.19      3.08 o
   3  12   7       42.30       38.10      1.45 o
   4  12   7        9.62       11.39      1.13 o
   5  12   7        3.69        5.08      1.13 o
   6  12   7       78.02       92.29      3.17 o
   7  12   7       85.72       99.11      4.00 o
   8  12   7       19.38       11.85      3.59 o
  -8  13   7        0.32        0.31      3.58 o
  -7  13   7       18.94       11.31      4.23 o
  -6  13   7      109.86      108.34      3.98 o
  -5  13   7       89.83       88.22      3.90 o
  -4  13   7       12.79       17.65      2.36 o
  -3  13   7       69.34       73.63      2.97 o
  -2  13   7      670.64      628.69     14.00 o
  -1  13   7      134.40      120.46      6.55 o
   0  13   7      121.81      125.74      4.95 o
   1  13   7       15.81       11.99      1.57 o
   2  13   7        7.52       16.17      1.43 o
   3  13   7        3.42        4.52      1.25 o
   4  13   7      109.59      104.25      2.51 o
   5  13   7       84.19       93.97      3.21 o
   6  13   7       17.85       17.02      2.18 o
   7  13   7       77.58       80.02      3.74 o
  -8  14   7       10.63        9.45      5.62 o
  -7  14   7       40.85       38.98      3.48 o
  -6  14   7      123.29      128.27      4.53 o
  -5  14   7       59.32       57.17      3.12 o
  -4  14   7        3.09       -1.11      1.81 o
  -3  14   7      181.76      162.98      6.91 o
  -2  14   7       44.78       39.44      4.41 o
  -1  14   7       28.42       28.48      1.53 o
   0  14   7       41.40       30.50      1.55 o
   1  14   7       33.80       48.57      5.17 o
   2  14   7       20.65       28.92      1.67 o
   3  14   7       44.32       42.67      1.48 o
   4  14   7      103.91       97.03      3.66 o
   5  14   7        0.03       -2.00      2.00 o
   6  14   7       12.66       13.39      3.12 o
   7  14   7        0.16       -2.71      2.71 o
  -7  15   7      239.69      249.36     28.76 o
  -6  15   7        7.83       11.17      2.61 o
  -5  15   7       76.98       86.41      3.70 o
  -4  15   7       15.32       17.93      2.40 o
  -3  15   7       26.84       33.52      2.90 o
  -2  15   7       58.04       59.22      8.38 o
  -1  15   7      220.09      215.41      4.53 o
   0  15   7      276.76      230.70      6.82 o
   1  15   7        0.15        5.73      1.56 o
   2  15   7       81.92       70.09      2.20 o
   3  15   7       14.74       14.12      1.09 o
   4  15   7        5.97        9.60      3.21 o
   5  15   7       15.06       16.15      3.61 o
   6  15   7       62.31       69.86      5.97 o
   7  15   7        7.79        8.95      3.06 o
  -7  16   7       77.74       80.64      5.01 o
  -6  16   7        0.01        0.06      2.29 o
  -5  16   7        0.00       -0.95      1.94 o
  -4  16   7       40.41       34.74      2.44 o
  -3  16   7       22.84       23.14      2.36 o
  -2  16   7        1.33        1.81      0.96 o
  -1  16   7       10.91        5.76      1.47 o
   0  16   7       39.88       30.86      2.18 o
   1  16   7       21.49       19.43      1.47 o
   2  16   7       32.70       27.80      1.65 o
   3  16   7       13.99       13.54      2.09 o
   4  16   7       14.88       12.52      2.59 o
   5  16   7        0.00        5.03      2.76 o
   6  16   7       57.37       66.11      4.27 o
   7  16   7        1.68       -4.99      8.25 o
  -7  17   7        1.21        1.16      5.35 o
  -6  17   7      190.94      182.23      6.10 o
  -5  17   7        3.00        2.36      2.17 o
  -4  17   7       10.06       15.62      2.90 o
  -3  17   7        8.94        6.47      4.73 o
  -2  17   7       16.19       16.52      3.38 o
  -1  17   7        0.20        1.12      1.43 o
   0  17   7       13.86       13.27      2.90 o
   1  17   7       15.38       17.64      2.90 o
   2  17   7       25.20       28.46      3.92 o
   3  17   7      105.83      103.85      9.99 o
   4  17   7      266.03      274.00      6.61 o
   5  17   7        0.01        2.39      2.32 o
   6  17   7       13.32       15.93      3.88 o
  -6  18   7       33.51       24.78      3.38 o
  -5  18   7      129.69      141.96      6.91 o
  -4  18   7        0.28       -5.04      5.04 o
  -3  18   7      196.14      227.13      9.85 o
  -2  18   7      416.40      484.57     13.69 o
  -1  18   7        1.24        5.88      8.11 o
   0  18   7       91.48       96.46      3.48 o
   1  18   7       49.87       47.00      5.48 o
   2  18   7        2.87        3.83      8.02 o
   3  18   7      342.03      354.98     30.50 o
   4  18   7      181.48      189.57      8.47 o
   5  18   7       32.71       31.10      4.32 o
   6  18   7       29.84       29.97      5.35 o
  -6  19   7      220.67      212.65     15.34 o
  -5  19   7        0.73        2.97      3.11 o
  -4  19   7        0.84        1.66      2.99 o
  -3  19   7       73.74       73.99      4.34 o
  -2  19   7      230.50      257.12     27.95 o
  -1  19   7      124.44      130.44      5.72 o
   0  19   7       91.56       98.66     12.53 o
   1  19   7       63.08       60.96      8.83 o
   2  19   7        1.17       -2.54      2.54 o
   3  19   7       89.08      104.90      6.42 o
   4  19   7        1.24        4.76      3.38 o
   5  19   7       66.90       70.27     22.73 o
  -5  20   7        2.58       -2.91     13.73 o
  -4  20   7       46.81       43.78      3.92 o
  -3  20   7       58.27       60.31      4.99 o
  -2  20   7      127.13      122.13      5.37 o
  -1  20   7       32.26       27.54      5.75 o
   0  20   7      251.56      252.12     17.21 o
   1  20   7      297.52      279.47      9.06 o
   2  20   7       55.85       67.21     12.62 o
   3  20   7      795.29      828.24     62.30 o
   4  20   7       42.65       39.12     11.77 o
   5  20   7        7.11       -2.30      9.85 o
  -5  21   7      308.60      285.34     18.28 o
  -4  21   7       96.35       98.70      5.87 o
  -3  21   7       11.78        9.27      2.93 o
  -2  21   7       13.86       12.70      2.72 o
  -1  21   7       43.95       40.55      3.15 o
   0  21   7      160.62      184.56     12.13 o
   1  21   7       90.85      100.74      5.62 o
   2  21   7      107.69      107.53      6.48 o
   3  21   7        0.44        4.99     10.92 o
   4  21   7        3.54       -1.27     14.67 o
  -4  22   7       87.67       79.26      7.85 o
  -3  22   7       25.64       20.92      3.32 o
  -2  22   7       75.57       70.79      5.18 o
  -1  22   7       70.52       81.67     10.43 o
   0  22   7       19.06       14.26      6.15 o
   1  22   7      260.80      256.90     10.60 o
   2  22   7       51.73       52.15      8.47 o
   3  22   7       32.35       32.36      4.62 o
   4  22   7      125.67       92.01      9.63 o
  -3  23   7       14.77       14.89      4.10 o
  -2  23   7        3.53        4.11      3.48 o
  -1  23   7       15.47       17.47      9.27 o
   0  23   7        9.07       -3.48      8.11 o
   1  23   7       33.72       62.59     10.52 o
   2  23   7        9.86        9.67      3.40 o
   3  23   7        1.27       -2.23      3.48 o
  -8   0   8       82.68       89.69      5.35 o
  -6   0   8      185.13      194.56      5.44 o
  -4   0   8      247.26      322.99      6.96 o
  -2   0   8       50.25       46.45      2.41 o
   0   0   8       38.14       47.25      2.32 o
   2   0   8      650.49      650.52     13.83 o
   4   0   8      146.02      122.78      4.46 o
   6   0   8        5.22        6.78      2.23 o
   8   0   8        9.23       11.41      3.30 o
  -9   1   8        6.23        3.89      2.60 o
  -8   1   8      159.96      168.67     10.43 o
  -7   1   8       65.69       66.46      2.51 o
  -6   1   8      125.79      127.04      2.87 o
  -5   1   8        8.81        8.04      1.39 o
  -4   1   8       82.12      105.67      3.25 o
  -3   1   8      252.06      290.33      4.51 o
  -2   1   8      854.61      909.44     10.91 o
  -1   1   8      380.32      373.15      5.66 o
   0   1   8       20.82       19.15      1.78 o
   1   1   8     1088.57     1078.44     18.21 o
   2   1   8      351.09      344.31      5.58 o
   3   1   8       30.79       27.17      1.69 o
   4   1   8       67.57       70.23      5.66 o
   5   1   8      156.03      139.81      4.28 o
   6   1   8        0.99        0.15      1.38 o
   7   1   8       55.62       63.92      3.12 o
   8   1   8       48.19       48.85      3.04 o
   9   1   8      382.41      385.06     14.62 o
  -9   2   8       84.23       82.08      5.53 o
  -8   2   8       94.04       97.89      4.90 o
  -7   2   8       57.43       63.14      5.39 o
  -6   2   8        0.80        3.79      1.39 o
  -5   2   8       30.62       20.14      2.94 o
  -4   2   8       91.44       96.76      2.27 o
  -3   2   8      102.46      105.27      2.22 o
  -2   2   8      583.88      620.83     16.06 o
  -1   2   8      554.22      577.06     24.31 o
   0   2   8       22.26       15.85      3.30 o
   1   2   8       31.29       28.63      1.18 o
   2   2   8      487.89      491.56      8.03 o
   3   2   8        9.74       13.02      1.38 o
   4   2   8       19.76       10.58      2.27 o
   5   2   8        1.67        6.37      4.01 o
   6   2   8        8.78        9.05      1.67 o
   7   2   8      129.36      143.51      3.45 o
   8   2   8        9.13        9.74      2.49 o
   9   2   8      135.21      114.58      6.12 o
  -9   3   8        1.21        0.87      2.70 o
  -8   3   8      190.42      191.66      4.95 o
  -7   3   8      391.59      394.96      6.87 o
  -6   3   8       95.47       90.26      2.46 o
  -5   3   8       18.51       14.38      1.35 o
  -4   3   8       16.97       28.66      3.43 o
  -3   3   8       23.53       29.92      1.22 o
  -2   3   8        1.07        5.20      0.87 o
  -1   3   8       46.72       45.73      1.35 o
   0   3   8       82.72       93.81      2.14 o
   1   3   8      373.89      381.79      5.24 o
   2   3   8       53.32       55.52      1.80 o
   3   3   8      334.73      302.31      5.66 o
   4   3   8      893.08      785.54     21.01 o
   5   3   8      151.67      129.25      3.54 o
   6   3   8       70.76       48.87      3.43 o
   7   3   8       38.28       41.84      2.39 o
   8   3   8        2.77        2.15      2.16 o
   9   3   8       31.33       23.81      4.23 o
  -9   4   8        0.16       -0.44      2.17 o
  -8   4   8        0.00        0.37      3.25 o
  -7   4   8       47.18       52.08      4.37 o
  -6   4   8        4.32        6.14      1.29 o
  -5   4   8      208.25      204.17      3.92 o
  -4   4   8       88.58       92.70      2.02 o
  -3   4   8        0.68        3.35      0.81 o
  -2   4   8      390.53      433.04      6.21 o
  -1   4   8        3.79        6.68      2.36 o
   0   4   8        8.52        6.11      0.81 o
   1   4   8        2.88        0.88      0.81 o
   2   4   8       14.56       18.05      1.47 o
   3   4   8       89.85       88.34      2.39 o
   4   4   8      344.20      304.09      5.39 o
   5   4   8       44.83       51.67      5.66 o
   6   4   8      121.04      137.22      3.15 o
   7   4   8       18.79       22.85      2.36 o
   8   4   8      114.71      111.57      8.02 o
   9   4   8       27.59       23.60      4.25 o
  -9   5   8       35.95       32.10      3.92 o
  -8   5   8       15.36       16.62      2.36 o
  -7   5   8        0.39       -0.91      3.08 o
  -6   5   8       50.49       51.93      3.17 o
  -5   5   8       80.59       66.30      2.03 o
  -4   5   8        0.02       -0.76      0.76 o
  -3   5   8      637.36      629.21      8.75 o
  -2   5   8      304.63      294.99      4.59 o
  -1   5   8     3010.86     3144.60     64.87 o
   0   5   8      489.06      490.55     16.95 o
   1   5   8       58.22       52.64      1.28 o
   2   5   8      175.69      161.70      2.90 o
   3   5   8       55.74       54.52      1.97 o
   4   5   8       51.98       44.49      1.81 o
   5   5   8       27.83       25.21      1.70 o
   6   5   8       14.99        9.90      1.50 o
   7   5   8        0.06        0.14      3.79 o
   8   5   8       17.66       21.17      2.51 o
   9   5   8        0.77        2.79      2.47 o
  -9   6   8       43.77       43.81      3.27 o
  -8   6   8       35.70       41.62      3.83 o
  -7   6   8      291.06      291.42      5.98 o
  -6   6   8        1.60        4.50      2.01 o
  -5   6   8      139.42      148.78      3.30 o
  -4   6   8      489.90      466.57      6.04 o
  -3   6   8      529.13      508.75      7.23 o
  -2   6   8       28.81       43.71      1.38 o
  -1   6   8       94.10       97.45      3.61 o
   0   6   8       21.34       27.42      1.12 o
   1   6   8      226.27      220.20      7.36 o
   2   6   8      501.07      486.57      6.12 o
   3   6   8      147.28      133.57      3.57 o
   4   6   8      765.48      790.26     11.05 o
   5   6   8      107.14       91.44      2.69 o
   6   6   8      527.56      568.69      9.73 o
   7   6   8       49.17       58.93      2.69 o
   8   6   8       29.53       28.97      2.67 o
  -9   7   8      316.98      270.20     18.81 o
  -8   7   8       12.46       13.14      2.20 o
  -7   7   8       10.46       12.84      2.02 o
  -6   7   8        1.94       -0.09      2.81 o
  -5   7   8      603.18      582.76     22.79 o
  -4   7   8       94.75       94.98      2.62 o
  -3   7   8      372.30      369.30      6.69 o
  -2   7   8       26.00       43.06      1.37 o
  -1   7   8       94.80       84.58      2.72 o
   0   7   8      195.72      194.29      3.66 o
   1   7   8      183.69      155.60      2.51 o
   2   7   8        0.81        0.40      0.89 o
   3   7   8       23.76       16.75      1.39 o
   4   7   8      190.30      189.98      3.66 o
   5   7   8       64.34       61.28      2.11 o
   6   7   8      108.34      121.98      9.58 o
   7   7   8       75.16       81.59      5.35 o
   8   7   8       77.77       79.08      5.08 o
  -9   8   8       89.06       84.05      6.57 o
  -8   8   8       49.13       53.75      3.08 o
  -7   8   8      141.57      151.26      4.11 o
  -6   8   8        8.44        5.32      3.66 o
  -5   8   8      240.20      234.58      6.55 o
  -4   8   8       94.86       98.89      4.10 o
  -3   8   8       34.86       35.20      1.26 o
  -2   8   8      142.31      152.29      3.83 o
  -1   8   8      923.98      917.24     11.96 o
   0   8   8       75.36       80.38      2.32 o
   1   8   8        6.88        9.09      0.82 o
   2   8   8     3323.56     3172.57     35.98 o
   3   8   8     1484.60     1439.38     16.84 o
   4   8   8        4.20        4.55      1.64 o
   5   8   8       29.91       26.13      1.70 o
   6   8   8      256.20      284.86      5.23 o
   7   8   8        8.33       10.89      4.50 o
   8   8   8       10.77        7.47      2.31 o
  -8   9   8        8.88       12.06      3.25 o
  -7   9   8        6.51        3.27      2.22 o
  -6   9   8        3.84        5.45      1.73 o
  -5   9   8        2.90        2.23      2.01 o
  -4   9   8      610.15      601.59      9.74 o
  -3   9   8       46.59       46.31      1.42 o
  -2   9   8     1000.99     1046.10     31.01 o
  -1   9   8      814.83      814.14     26.72 o
   0   9   8      382.51      354.50     10.21 o
   1   9   8        0.69        1.23      0.79 o
   2   9   8        0.05       -0.59      0.86 o
   3   9   8      150.89      142.82      2.95 o
   4   9   8      105.61       99.14      2.41 o
   5   9   8        1.11        0.50      2.76 o
   6   9   8       60.19       61.89      2.37 o
   7   9   8        0.16        4.21      2.12 o
   8   9   8       49.94       56.23      4.90 o
  -8  10   8       11.70       10.13      2.82 o
  -7  10   8        0.20       -1.50      2.74 o
  -6  10   8       27.38       29.61      1.93 o
  -5  10   8        0.46        0.67      2.08 o
  -4  10   8       85.22       79.31      3.83 o
  -3  10   8       45.28       47.20      2.63 o
  -2  10   8      149.46      145.40      3.17 o
  -1  10   8       27.30       39.33      1.13 o
   0  10   8      140.35      132.26      4.01 o
   1  10   8        3.04        4.89      1.20 o
   2  10   8      327.90      309.54      4.21 o
   3  10   8        2.87        2.99      1.01 o
   4  10   8       11.30       10.69      1.92 o
   5  10   8       82.00       84.70      3.34 o
   6  10   8       18.02       14.76      1.89 o
   7  10   8       96.78       94.56      3.30 o
   8  10   8      262.54      284.01      9.17 o
  -8  11   8      295.58      301.82     10.67 o
  -7  11   8       49.18       44.62      3.05 o
  -6  11   8      101.66      113.64      5.13 o
  -5  11   8       72.33       71.51      3.31 o
  -4  11   8       26.78       29.44      2.85 o
  -3  11   8      132.54      124.89      8.43 o
  -2  11   8       10.21       11.01      0.98 o
  -1  11   8        3.30        6.76      0.56 o
   0  11   8        4.26        0.09      0.64 o
   1  11   8        6.64       14.63      2.85 o
   2  11   8      305.89      271.60      4.56 o
   3  11   8       19.83       21.47      1.26 o
   4  11   8        4.54        7.56      2.10 o
   5  11   8        0.06        2.10      2.01 o
   6  11   8       26.24       25.04      1.76 o
   7  11   8       10.72        7.69      2.59 o
   8  11   8        9.52        7.05      3.12 o
  -8  12   8      121.65       98.76      5.92 o
  -7  12   8        9.35       10.39      3.00 o
  -6  12   8      161.35      164.26      4.89 o
  -5  12   8        0.07       -1.19      2.36 o
  -4  12   8      115.76      115.72      3.26 o
  -3  12   8        3.69        1.58      3.12 o
  -2  12   8       18.85       18.34      1.04 o
  -1  12   8        3.31        6.53      2.23 o
   0  12   8       81.77      136.88      3.64 o
   1  12   8       92.92      114.04      3.40 o
   2  12   8       12.04       14.93      1.22 o
   3  12   8       56.85       52.00      1.73 o
   4  12   8      273.21      277.62      6.46 o
   5  12   8       43.53       47.18      3.66 o
   6  12   8       12.52       17.81      4.46 o
   7  12   8        0.06        2.15      2.63 o
   8  12   8       56.32       50.27      5.13 o
  -8  13   8       12.72        9.94      4.41 o
  -7  13   8       17.00       17.58     23.58 o
  -6  13   8        0.09       -0.31      2.39 o
  -5  13   8       70.88       71.35      4.51 o
  -4  13   8       52.19       52.22      2.75 o
  -3  13   8      307.61      290.57      7.10 o
  -2  13   8       10.94        7.85      1.85 o
  -1  13   8        4.42        1.74      1.13 o
   0  13   8      759.00      692.11     11.85 o
   1  13   8       37.38       13.11      3.43 o
   2  13   8       18.95       13.04      1.04 o
   3  13   8        0.02        0.30      1.20 o
   4  13   8       59.66       65.04      2.05 o
   5  13   8        1.71        4.83      2.72 o
   6  13   8       80.40       83.90      5.26 o
   7  13   8       93.71       93.90      6.29 o
  -7  14   8       20.32       24.09      8.20 o
  -6  14   8       14.30       16.56      2.54 o
  -5  14   8        0.09       -0.72      4.23 o
  -4  14   8        2.04        3.24      2.13 o
  -3  14   8       60.55       60.38      3.03 o
  -2  14   8       26.69       27.61      3.39 o
  -1  14   8       48.62       40.12      3.25 o
   0  14   8       10.38        7.54      2.50 o
   1  14   8       86.29       84.58      2.99 o
   2  14   8       37.60       41.72      1.87 o
   3  14   8      100.98      106.10      2.84 o
   4  14   8      215.72      231.87      9.85 o
   5  14   8       20.37       25.24      2.99 o
   6  14   8       21.48       21.45      2.83 o
   7  14   8       28.29       32.78      3.24 o
  -7  15   8       43.71       39.48      3.66 o
  -6  15   8       92.56       99.17      5.84 o
  -5  15   8       23.80       24.76      5.84 o
  -4  15   8        0.56        3.05      2.35 o
  -3  15   8        0.19        1.04      3.30 o
  -2  15   8       24.15       28.74      2.63 o
  -1  15   8       11.67       14.62      1.85 o
   0  15   8        9.12       12.41      1.70 o
   1  15   8      106.09      101.43      2.99 o
   2  15   8        0.93        1.76      1.43 o
   3  15   8       43.30       42.94      4.50 o
   4  15   8       71.08       86.51      6.51 o
   5  15   8        8.62        9.97      2.90 o
   6  15   8        9.34       18.27      5.71 o
   7  15   8       28.85       21.12      6.60 o
  -7  16   8       32.26       41.31      6.02 o
  -6  16   8        2.22        6.58      2.67 o
  -5  16   8       24.97       25.63      2.74 o
  -4  16   8        0.40       -0.03      2.10 o
  -3  16   8      302.32      297.20      7.67 o
  -2  16   8       57.31       59.04      2.18 o
  -1  16   8        1.81        7.20      1.78 o
   0  16   8       29.38       19.57      1.96 o
   1  16   8       46.29       51.76      2.43 o
   2  16   8        3.00        1.15      1.42 o
   3  16   8        1.88        2.56      2.48 o
   4  16   8       16.50       12.25      2.32 o
   5  16   8       56.27       66.16      3.75 o
   6  16   8       56.13       60.29      4.03 o
  -6  17   8       33.20       26.41      4.50 o
  -5  17   8       94.25       95.75      4.26 o
  -4  17   8       25.58       25.41      3.83 o
  -3  17   8      178.73      200.95      6.24 o
  -2  17   8       30.70       32.02      1.95 o
  -1  17   8        0.05        2.64      3.88 o
   0  17   8       38.69       45.01      2.56 o
   1  17   8       42.33       38.25      7.13 o
   2  17   8        5.81        6.07      1.40 o
   3  17   8      210.06      224.31      6.95 o
   4  17   8       73.89       75.26      3.46 o
   5  17   8       17.63       18.28      3.17 o
   6  17   8        5.54        7.56      3.75 o
  -6  18   8        1.49        1.93      2.97 o
  -5  18   8      118.76      128.65      5.69 o
  -4  18   8       11.66        8.29      4.99 o
  -3  18   8       13.77        9.31      7.04 o
  -2  18   8      118.58      116.87      9.32 o
  -1  18   8      112.24      131.10      4.17 o
   0  18   8      131.22      130.60     11.14 o
   1  18   8       48.00       46.81      6.11 o
   2  18   8      122.53      129.52      6.45 o
   3  18   8        4.11        0.25      5.79 o
   4  18   8      259.96      274.26     15.47 o
   5  18   8        6.32        8.06      6.64 o
   6  18   8        0.76       -2.32      7.04 o
  -5  19   8      128.29      131.22      7.64 o
  -4  19   8        2.08        1.69      4.10 o
  -3  19   8       92.70      100.05      5.06 o
  -2  19   8        9.67       14.15      6.86 o
  -1  19   8      573.39      613.93     16.42 o
   0  19   8       42.15       44.07      8.43 o
   1  19   8        1.95        9.71      3.74 o
   2  19   8      516.04      566.29     30.28 o
   3  19   8       31.67       37.80      4.56 o
   4  19   8       17.79       31.24     12.21 o
   5  19   8       32.53       31.25      4.47 o
  -5  20   8       20.89       31.11      5.41 o
  -4  20   8        0.59       -1.99      3.10 o
  -3  20   8       81.23       89.15      5.01 o
  -2  20   8       99.03      105.98      7.27 o
  -1  20   8      108.28      110.98      9.23 o
   0  20   8      261.63      268.80     32.41 o
   1  20   8        3.97        7.31      7.62 o
   2  20   8      261.22      265.57     17.97 o
   3  20   8       50.47       49.54      4.15 o
   4  20   8        0.17        4.93      3.76 o
   5  20   8        0.04        5.44      4.46 o
  -4  21   8        1.93       11.45      4.26 o
  -3  21   8      116.54      120.15     11.46 o
  -2  21   8       97.58       91.96     10.83 o
  -1  21   8      262.88      264.82     24.92 o
   0  21   8      264.64      318.24     18.55 o
   1  21   8        1.64        0.11      5.93 o
   2  21   8        0.00       -0.56      9.23 o
   3  21   8      120.66      138.72     20.77 o
   4  21   8       69.02       59.38      7.67 o
  -4  22   8       30.87       33.97      6.86 o
  -3  22   8        1.77       -0.90      3.52 o
  -2  22   8       51.16       42.68      6.15 o
  -1  22   8        1.08        6.21      3.30 o
   0  22   8      125.81      136.41     10.34 o
   1  22   8       42.18       47.02      4.22 o
   2  22   8      290.45      309.83     37.63 o
   3  22   8       56.77       49.84      5.97 o
  -2  23   8        1.83        0.97      3.02 o
  -1  23   8        0.40        0.53      8.29 o
   0  23   8      309.41      329.12     20.15 o
   1  23   8        1.29        3.39      5.88 o
   2  23   8        1.52        0.09      2.67 o
  -9   0   9        3.63        0.89      5.08 o
  -7   0   9       19.18       28.97      2.59 o
  -5   0   9       39.62       26.21      2.67 o
  -3   0   9       94.89      115.46      4.01 o
  -1   0   9      138.44      131.70      4.99 o
   1   0   9      691.09      690.62     13.74 o
   3   0   9      637.32      526.07     11.86 o
   5   0   9        1.08        1.96      2.59 o
   7   0   9      116.95      125.89      4.90 o
   9   0   9        2.51       -3.48      4.90 o
  -9   1   9        0.34       -2.11      2.67 o
  -8   1   9      175.17      180.83      4.73 o
  -7   1   9       55.64       61.44      2.54 o
  -6   1   9        0.84        0.28      1.43 o
  -5   1   9        7.71        8.67      1.92 o
  -4   1   9        0.17        1.41      0.93 o
  -3   1   9       19.16       14.32      1.96 o
  -2   1   9       31.02       22.32      3.34 o
  -1   1   9     1069.47     1105.58     21.78 o
   0   1   9      230.92      238.44      5.39 o
   1   1   9       22.28       26.46      2.67 o
   2   1   9      243.56      236.59      4.32 o
   3   1   9       51.00       46.75      2.16 o
   4   1   9       10.61        5.84      1.60 o
   5   1   9       85.77       51.15      2.81 o
   6   1   9        0.23       -0.97      1.92 o
   7   1   9       57.83       77.17      2.87 o
   8   1   9      258.99      284.60      8.16 o
   9   1   9        4.77        3.93      5.97 o
  -9   2   9        2.01        1.37      2.96 o
  -8   2   9        6.45       10.59      2.55 o
  -7   2   9      475.10      495.35      8.29 o
  -6   2   9       46.56       43.20      2.01 o
  -5   2   9       90.07       93.66      2.90 o
  -4   2   9      102.88       81.91      2.45 o
  -3   2   9       68.22       52.20      2.14 o
  -2   2   9       62.58       49.53      1.73 o
  -1   2   9      284.68      309.31      6.62 o
   0   2   9        3.00        3.17      2.01 o
   1   2   9        1.19        3.32      1.09 o
   2   2   9      342.98      317.73      5.39 o
   3   2   9      156.81      141.20      3.31 o
   4   2   9       76.03       85.76      4.59 o
   5   2   9        3.99       -1.41      3.48 o
   6   2   9       22.25       24.03      1.77 o
   7   2   9        6.61        7.16      2.54 o
   8   2   9      258.28      270.46      6.94 o
   9   2   9       30.84       18.33      4.15 o
  -9   3   9      150.29      120.30      5.98 o
  -8   3   9      111.70      118.46      3.81 o
  -7   3   9        5.06        1.20      1.74 o
  -6   3   9        5.28        5.66      2.18 o
  -5   3   9      296.12      306.59      5.29 o
  -4   3   9      161.89      200.43      5.88 o
  -3   3   9      423.40      409.17      6.22 o
  -2   3   9       13.41        8.44      1.26 o
  -1   3   9       63.76       61.00      2.14 o
   0   3   9      398.67      384.25      7.37 o
   1   3   9      776.73      724.83     10.19 o
   2   3   9      268.17      258.25      4.51 o
   3   3   9       20.07       20.25      2.94 o
   4   3   9       24.17       10.66      1.58 o
   5   3   9       10.58       14.00      2.76 o
   6   3   9       75.73       80.73      2.49 o
   7   3   9      102.10      118.08      3.72 o
   8   3   9       47.69       47.40      3.46 o
   9   3   9        6.86       11.53      6.64 o
  -9   4   9      125.82      121.59      5.52 o
  -8   4   9       16.59       14.10      2.63 o
  -7   4   9        2.77        2.32      2.36 o
  -6   4   9       14.53       13.73      4.19 o
  -5   4   9       69.33       58.85      3.39 o
  -4   4   9       75.16       89.34      2.18 o
  -3   4   9      117.88      133.25      3.06 o
  -2   4   9      209.00      211.84      6.60 o
  -1   4   9       85.13      103.60      2.55 o
   0   4   9      203.36      191.24      4.29 o
   1   4   9      225.99      226.98      4.00 o
   2   4   9        5.83       12.02      1.32 o
   3   4   9       74.23       69.00      2.24 o
   4   4   9      366.94      329.47      6.04 o
   5   4   9        1.27        2.56      1.65 o
   6   4   9        3.65        1.69      3.52 o
   7   4   9       30.38       28.12      3.21 o
   8   4   9       54.37       50.08      7.04 o
  -9   5   9       14.02        9.17      2.40 o
  -8   5   9        1.51        1.95      2.27 o
  -7   5   9      348.63      358.73      7.31 o
  -6   5   9       72.06       64.84      4.73 o
  -5   5   9        0.25        2.54      2.18 o
  -4   5   9      407.04      383.46      6.87 o
  -3   5   9     1059.48     1125.34     14.69 o
  -2   5   9      737.38      695.48     10.51 o
  -1   5   9      303.77      293.63      4.79 o
   0   5   9       11.45        8.96      1.47 o
   1   5   9        4.36        2.95      1.78 o
   2   5   9      371.92      354.07      5.18 o
   3   5   9     1284.56     1220.02     16.94 o
   4   5   9        1.14        4.92      1.47 o
   5   5   9       28.68       25.03      3.57 o
   6   5   9       66.09       71.87      2.95 o
   7   5   9       96.72      108.84      3.50 o
   8   5   9      123.14      121.63     12.62 o
  -9   6   9        0.01       -2.59      3.35 o
  -8   6   9      157.55      156.59      6.15 o
  -7   6   9       11.81       15.98      3.48 o
  -6   6   9       22.97       26.61      3.66 o
  -5   6   9        6.15        7.92      1.78 o
  -4   6   9      417.24      422.95      7.03 o
  -3   6   9      986.98      993.51     13.42 o
  -2   6   9       87.58       97.33      2.85 o
  -1   6   9       58.77       51.30      3.21 o
   0   6   9      201.13      202.88      4.41 o
   1   6   9       54.41       48.69      1.35 o
   2   6   9      319.22      306.60      4.57 o
   3   6   9      137.52      133.49      5.80 o
   4   6   9      748.49      710.63     10.30 o
   5   6   9        1.26        1.70      1.69 o
   6   6   9        0.05       -1.95      1.95 o
   7   6   9      426.97      496.67      9.57 o
   8   6   9        9.02        5.72      4.15 o
  -9   7   9        6.50        6.06      3.74 o
  -8   7   9       93.42       89.73      3.72 o
  -7   7   9       16.14       19.29      2.27 o
  -6   7   9       20.95       15.35      1.90 o
  -5   7   9      111.12      102.62      4.64 o
  -4   7   9        4.01        7.97      2.41 o
  -3   7   9      352.58      351.40      6.02 o
  -2   7   9     8422.20     8792.90    296.89 o
  -1   7   9        5.72       11.36      0.98 o
   0   7   9        9.56        6.35      1.13 o
   1   7   9       16.88       17.88      1.04 o
   2   7   9      256.55      225.55      3.63 o
   3   7   9       66.49       59.32      1.74 o
   4   7   9       57.64       53.13      1.99 o
   5   7   9      141.19      139.31      3.44 o
   6   7   9      780.41      829.23     22.17 o
   7   7   9       22.12       25.75      2.36 o
   8   7   9      133.55      138.42     12.79 o
  -8   8   9       77.25       76.66      8.16 o
  -7   8   9       45.02       50.26      3.53 o
  -6   8   9        0.30       -0.53      2.81 o
  -5   8   9        1.09        0.50      4.28 o
  -4   8   9      414.55      403.16      7.19 o
  -3   8   9        0.41        0.37      1.31 o
  -2   8   9       21.69       25.28      1.26 o
  -1   8   9      107.00      103.33      2.11 o
   0   8   9        0.16        2.14      1.47 o
   1   8   9       77.09       79.26      1.69 o
   2   8   9     1586.34     1497.77     17.30 o
   3   8   9      630.72      617.49      8.64 o
   4   8   9       85.56       88.76      2.55 o
   5   8   9      242.99      234.91      8.16 o
   6   8   9      184.53      190.93      5.57 o
   7   8   9      146.72      164.30     11.01 o
   8   8   9       39.28       43.76      2.89 o
  -8   9   9      310.55      290.28      8.67 o
  -7   9   9      413.93      460.13     10.21 o
  -6   9   9      256.73      267.80      6.52 o
  -5   9   9        4.15        4.78      2.01 o
  -4   9   9      693.41      703.10     11.79 o
  -3   9   9      493.13      509.87     12.58 o
  -2   9   9      207.95      217.44      3.50 o
  -1   9   9     1766.89     1834.15     22.48 o
   0   9   9      130.70      152.21      3.44 o
   1   9   9        3.64       -0.51      1.12 o
   2   9   9      210.98      178.29      3.03 o
   3   9   9     1285.05     1242.28     15.91 o
   4   9   9        0.35        2.39      2.41 o
   5   9   9       77.27       84.00      2.63 o
   6   9   9        1.69        3.16      2.32 o
   7   9   9      293.03      331.74     17.88 o
   8   9   9       50.54       53.80      4.34 o
  -8  10   9       35.62       29.17      3.44 o
  -7  10   9       98.68       95.09      4.10 o
  -6  10   9       42.40       40.99      3.21 o
  -5  10   9        1.89        3.37      3.21 o
  -4  10   9       70.09       69.69      3.19 o
  -3  10   9       34.92       29.48      1.48 o
  -2  10   9      299.72      321.47      8.87 o
  -1  10   9        5.66        9.28      0.92 o
   0  10   9      427.88      416.73      6.40 o
   1  10   9      371.74      331.04      6.82 o
   2  10   9       97.48       98.84      2.90 o
   3  10   9       97.53      100.27      3.66 o
   4  10   9      107.54       98.24      2.54 o
   5  10   9        0.00        0.77      1.41 o
   6  10   9       78.40       92.76     10.88 o
   7  10   9      132.49      142.86      4.35 o
   8  10   9        1.50        4.66      3.68 o
  -8  11   9       22.12       26.43      6.86 o
  -7  11   9      253.56      280.76      9.50 o
  -6  11   9       98.87      105.63      3.88 o
  -5  11   9       29.52       27.30      2.29 o
  -4  11   9      166.18      157.69      4.82 o
  -3  11   9       16.24       15.64      1.56 o
  -2  11   9        5.25        8.09      1.05 o
  -1  11   9       12.48       16.20      1.60 o
   0  11   9      194.69      179.69      4.37 o
   1  11   9      169.89      153.80      5.53 o
   2  11   9      235.45      263.31      5.26 o
   3  11   9      117.23      112.01      2.68 o
   4  11   9       51.40       51.01      2.09 o
   5  11   9        6.49        3.26      1.58 o
   6  11   9       15.63       14.21      1.87 o
   7  11   9       37.81       40.65      3.15 o
   8  11   9       40.51       32.26      6.37 o
  -8  12   9        0.91        2.51      4.05 o
  -7  12   9      238.28      238.01      9.00 o
  -6  12   9        1.31        2.66      2.69 o
  -5  12   9        2.36        2.31      3.03 o
  -4  12   9       22.63       20.16      1.76 o
  -3  12   9        0.47        2.38      1.26 o
  -2  12   9        3.46        4.29      0.96 o
  -1  12   9      114.89      134.30      3.12 o
   0  12   9      150.71      142.60      3.82 o
   1  12   9      160.63      213.00      5.07 o
   2  12   9       35.98       31.13      3.74 o
   3  12   9      249.96      264.02      5.84 o
   4  12   9        6.38        5.70      2.50 o
   5  12   9        1.35        1.47      1.42 o
   6  12   9       61.73       67.16      3.08 o
   7  12   9       10.33       14.34      2.51 o
  -7  13   9        1.08        2.82      2.95 o
  -6  13   9        3.86        7.35      2.29 o
  -5  13   9       49.78       47.94      7.00 o
  -4  13   9       64.92       66.01      3.03 o
  -3  13   9      158.24      152.52      4.68 o
  -2  13   9        2.73        0.64      1.58 o
  -1  13   9        0.37        1.12      1.24 o
   0  13   9       70.60       44.33      2.16 o
   1  13   9       34.09       33.40      4.01 o
   2  13   9        0.00        2.81      1.20 o
   3  13   9       24.96       24.16      1.35 o
   4  13   9        6.61        7.11      1.96 o
   5  13   9      131.02      135.96      3.34 o
   6  13   9       41.33       41.30      5.08 o
   7  13   9        3.90        3.72      3.34 o
  -7  14   9       89.13       85.64      6.95 o
  -6  14   9       50.24       53.72      3.28 o
  -5  14   9       64.59       66.44      6.06 o
  -4  14   9        6.40        6.39      2.50 o
  -3  14   9        0.57        0.16      2.11 o
  -2  14   9       20.55       15.75      2.04 o
  -1  14   9        0.01        6.43      1.94 o
   0  14   9        2.42       -1.84      1.84 o
   1  14   9       13.04        7.90      1.65 o
   2  14   9       23.26       22.50      1.99 o
   3  14   9        1.22        2.62      2.14 o
   4  14   9       90.46       90.20      2.74 o
   5  14   9      155.94      175.51      5.39 o
   6  14   9        0.04       -2.11      2.61 o
   7  14   9        6.43        6.86      2.71 o
  -7  15   9        0.51        1.84      3.43 o
  -6  15   9       87.13       87.65      4.77 o
  -5  15   9        6.11        6.24      3.33 o
  -4  15   9        4.61        8.51      2.45 o
  -3  15   9        1.82        4.80      2.65 o
  -2  15   9       16.66       15.23      4.23 o
  -1  15   9        9.96        6.77      4.19 o
   0  15   9       39.85       34.95      3.44 o
   1  15   9       34.94       39.79      3.66 o
   2  15   9       63.58       67.37      2.44 o
   3  15   9       32.86       30.15      1.85 o
   4  15   9        0.09       -0.72      2.27 o
   5  15   9       21.17       20.48      2.80 o
   6  15   9        0.80       -2.87      2.87 o
  -7  16   9        0.38       15.33      7.85 o
  -6  16   9       35.31       36.65      3.13 o
  -5  16   9        0.51        2.54      2.50 o
  -4  16   9       24.24       20.76      3.18 o
  -3  16   9        2.41        2.45      2.72 o
  -2  16   9      104.15      107.70      5.35 o
  -1  16   9        0.77        0.09      2.70 o
   0  16   9       21.24       18.16      5.84 o
   1  16   9       18.47       13.21      1.83 o
   2  16   9        0.42        0.73      5.17 o
   3  16   9       45.50       44.80      3.70 o
   4  16   9        0.77        2.35      2.85 o
   5  16   9        3.09        4.89      3.19 o
   6  16   9        4.00       -1.09      2.98 o
  -6  17   9       84.16       84.28      5.75 o
  -5  17   9        0.82       -2.63      2.63 o
  -4  17   9        4.79        6.23      3.87 o
  -3  17   9      278.10      322.66      9.76 o
  -2  17   9      154.23      154.11      4.71 o
  -1  17   9        5.55        5.25      1.74 o
   0  17   9        0.25       -1.36      2.13 o
   1  17   9       56.22       55.10      5.39 o
   2  17   9        1.69        5.25      2.45 o
   3  17   9        5.93        9.01      3.74 o
   4  17   9        9.40        5.64      2.68 o
   5  17   9       84.50       89.56      4.47 o
   6  17   9       19.67        8.23      4.89 o
  -6  18   9       55.97       44.22      6.42 o
  -5  18   9       11.63        2.00      5.08 o
  -4  18   9       23.08       26.39      5.08 o
  -3  18   9      134.87      118.77      8.51 o
  -2  18   9       21.71       25.32      4.46 o
  -1  18   9        2.70        1.56      1.54 o
   0  18   9      206.93      228.39     12.53 o
   1  18   9        3.08        3.96      3.57 o
   2  18   9       74.86       67.93      4.27 o
   3  18   9       30.30       31.13      4.73 o
   4  18   9        0.75        0.11      3.19 o
   5  18   9       19.92       24.69      5.39 o
  -5  19   9        6.57       11.11      4.87 o
  -4  19   9        1.14        1.25      4.01 o
  -3  19   9        0.61        3.81      3.23 o
  -2  19   9      548.48      560.47     18.64 o
  -1  19   9       13.41       12.97      2.07 o
   0  19   9      223.85      262.04      7.20 o
   1  19   9       44.55       43.72     11.19 o
   2  19   9       99.37      111.95      5.36 o
   3  19   9        1.86        3.90      4.10 o
   4  19   9        6.20       15.86      4.63 o
   5  19   9      167.21      140.25     11.68 o
  -5  20   9      212.78      198.92     14.27 o
  -4  20   9        3.80        9.99      5.53 o
  -3  20   9        6.27        6.87      4.12 o
  -2  20   9        0.19       -3.51      4.59 o
  -1  20   9       14.20        6.97      3.25 o
   0  20   9        0.38        1.33      2.06 o
   1  20   9       81.82       82.74     17.30 o
   2  20   9        1.28        8.49      3.68 o
   3  20   9      216.25      214.16     17.30 o
   4  20   9      100.57       99.34     13.02 o
  -4  21   9        1.95        3.12      5.44 o
  -3  21   9        8.65       11.86      5.17 o
  -2  21   9      162.12      153.73      7.83 o
  -1  21   9      304.35      318.40     11.74 o
   0  21   9        0.66        6.69      8.20 o
   1  21   9      170.74      161.55     13.78 o
   2  21   9       68.82       81.20     10.34 o
   3  21   9       13.04        4.67      3.66 o
   4  21   9        0.40       -3.03      4.46 o
  -3  22   9        7.73       15.16      5.62 o
  -2  22   9        0.59       -0.47      6.55 o
  -1  22   9      127.69      109.80     10.39 o
   0  22   9        4.89        9.72      8.83 o
   1  22   9       62.13       68.82     15.33 o
   2  22   9        0.31        3.53      3.63 o
   3  22   9        2.86        3.03      3.83 o
  -2  23   9       40.51       23.00      4.10 o
  -1  23   9        6.64       13.73      5.62 o
   0  23   9       74.53       81.13     10.25 o
  -8   0  10      119.80      128.66      7.67 o
  -6   0  10        0.53       -0.45      2.41 o
  -4   0  10       26.71       42.08      3.12 o
  -2   0  10       84.52       96.92      5.17 o
   0   0  10        0.80        2.41      2.05 o
   2   0  10      109.63      112.88      3.92 o
   4   0  10     2051.29     1788.32     35.10 o
   6   0  10      172.57      191.08      7.04 o
   8   0  10       23.02       13.46      3.92 o
  -9   1  10        0.88        0.97      2.59 o
  -8   1  10        2.70        3.09      2.12 o
  -7   1  10      188.76      216.04      6.15 o
  -6   1  10       79.65       82.99      4.10 o
  -5   1  10        5.35       13.37      3.12 o
  -4   1  10        0.54       -0.77      1.61 o
  -3   1  10        6.19        4.46      1.37 o
  -2   1  10        6.65       12.59      1.41 o
  -1   1  10        3.98        1.17      1.74 o
   0   1  10       85.26       94.98      7.89 o
   1   1  10        3.64        6.26      2.45 o
   2   1  10        0.00       -0.63      1.56 o
   3   1  10      353.95      322.18      5.77 o
   4   1  10       42.35       36.63      2.05 o
   5   1  10        0.07        0.00      1.89 o
   6   1  10        3.60        6.11      4.81 o
   7   1  10      119.94      130.40      3.65 o
   8   1  10        7.02        2.48      2.42 o
  -9   2  10        4.56        1.22      2.78 o
  -8   2  10        9.44        6.93      2.74 o
  -7   2  10       41.60       35.36      2.16 o
  -6   2  10        0.02        0.96      1.65 o
  -5   2  10      135.86      174.41      4.16 o
  -4   2  10      162.67      163.35      3.68 o
  -3   2  10       16.83       21.49      1.69 o
  -2   2  10        0.12       -0.56      1.74 o
  -1   2  10      517.59      543.70     10.47 o
   0   2  10       79.01       74.02      3.83 o
   1   2  10        8.83        7.84      1.28 o
   2   2  10       23.72       25.64      1.97 o
   3   2  10      442.30      388.03      6.62 o
   4   2  10       85.05       70.57      2.55 o
   5   2  10       24.52       24.11      3.74 o
   6   2  10        4.94        1.61      1.69 o
   7   2  10       71.48       84.95      4.41 o
   8   2  10        1.79        2.83      3.48 o
  -9   3  10       28.53       29.38      4.90 o
  -8   3  10        0.00       -0.91      2.30 o
  -7   3  10      103.80      113.89      3.64 o
  -6   3  10       40.84       35.85      1.94 o
  -5   3  10        7.98        8.06      1.56 o
  -4   3  10      110.74      132.32      3.31 o
  -3   3  10       77.07       64.84      2.51 o
  -2   3  10       26.42       29.28      1.78 o
  -1   3  10        6.35        5.26      1.58 o
   0   3  10      171.70      157.98      4.35 o
   1   3  10      126.95      128.18      5.17 o
   2   3  10      629.99      606.68      9.14 o
   3   3  10        0.00        2.22      2.41 o
   4   3  10      513.96      433.07      7.47 o
   5   3  10        7.92        9.66      1.93 o
   6   3  10       88.27       98.54      3.04 o
   7   3  10        4.32        4.41      2.41 o
   8   3  10       24.80       25.98      7.22 o
  -9   4  10       98.64       78.56     20.64 o
  -8   4  10        1.69        2.85      2.17 o
  -7   4  10       67.74       66.82      2.94 o
  -6   4  10        2.26        0.27      2.99 o
  -5   4  10       10.63       14.55      3.30 o
  -4   4  10      339.67      389.31      6.93 o
  -3   4  10      162.68      179.14      4.37 o
  -2   4  10     1838.08     1910.07     30.59 o
  -1   4  10       14.36       12.88      1.60 o
   0   4  10       15.75       13.00      1.73 o
   1   4  10        7.98       12.69      1.60 o
   2   4  10      156.32      137.44      3.57 o
   3   4  10      106.51      102.78      4.01 o
   4   4  10        0.07       -0.29      1.80 o
   5   4  10       25.22       29.15      4.55 o
   6   4  10       19.59       25.40      4.73 o
   7   4  10        1.90        3.96      2.30 o
   8   4  10        7.76        3.45      2.32 o
  -9   5  10       23.83       27.28      4.28 o
  -8   5  10        0.22        3.93      2.05 o
  -7   5  10       17.59       13.52      2.21 o
  -6   5  10       23.71       29.40      2.17 o
  -5   5  10        2.49       -0.08      1.43 o
  -4   5  10      638.90      679.40     11.83 o
  -3   5  10      762.67      806.44     13.21 o
  -2   5  10     1243.37     1288.44     21.56 o
  -1   5  10     1256.27     1320.10     35.62 o
   0   5  10       38.60       44.54      2.23 o
   1   5  10       95.89       82.74      2.36 o
   2   5  10     1227.10     1169.49     16.28 o
   3   5  10      265.55      296.18     10.75 o
   4   5  10      541.24      491.21      8.38 o
   5   5  10      135.80      147.98      4.06 o
   6   5  10       55.73       53.98      3.12 o
   7   5  10       99.70      105.99      3.51 o
   8   5  10       42.88       44.75      4.19 o
  -8   6  10       28.50       26.56      2.74 o
  -7   6  10       15.21       13.81      1.97 o
  -6   6  10       52.90       56.58      2.81 o
  -5   6  10        0.13       -1.19      1.92 o
  -4   6  10      374.13      366.89      7.47 o
  -3   6  10        5.49        9.74      1.85 o
  -2   6  10      509.22      495.20      8.56 o
  -1   6  10       31.92       26.17      3.39 o
   0   6  10      122.47      111.68      8.16 o
   1   6  10      222.20      240.20      4.09 o
   2   6  10      739.75      638.31      8.89 o
   3   6  10     1154.29     1093.70     15.52 o
   4   6  10       81.68       76.93      4.77 o
   5   6  10        5.06        1.99      1.51 o
   6   6  10      153.00      168.74      6.91 o
   7   6  10        7.84       10.59      2.42 o
   8   6  10       11.97       12.47      2.35 o
  -8   7  10       15.19       12.37      2.49 o
  -7   7  10        0.03        0.09      1.83 o
  -6   7  10       47.76       54.73      3.52 o
  -5   7  10      146.11      137.96      3.81 o
  -4   7  10      112.57      108.96      2.84 o
  -3   7  10        5.34        3.82      1.83 o
  -2   7  10     1458.52     1473.47     19.98 o
  -1   7  10      500.42      505.68      7.35 o
   0   7  10        0.46        1.32      3.70 o
   1   7  10       44.47       39.60      1.87 o
   2   7  10       88.15       92.57      2.44 o
   3   7  10       24.97       20.93      1.54 o
   4   7  10       25.85       23.46      1.86 o
   5   7  10      558.36      573.13     14.58 o
   6   7  10      113.48      128.81      4.01 o
   7   7  10       40.28       46.03      2.91 o
   8   7  10       38.92       43.95      3.52 o
  -8   8  10        0.65        3.68      3.08 o
  -7   8  10       98.75       96.78      4.03 o
  -6   8  10      323.61      348.02      8.90 o
  -5   8  10        0.61        2.25      2.38 o
  -4   8  10       16.37       19.09      1.80 o
  -3   8  10        2.51        0.21      2.18 o
  -2   8  10       93.04       90.30      2.84 o
  -1   8  10       14.05       17.52      1.35 o
   0   8  10       15.15       12.33      1.39 o
   1   8  10      444.19      391.62      6.68 o
   2   8  10       46.72       48.73      5.93 o
   3   8  10      288.34      281.24      4.74 o
   4   8  10      131.94      129.45      3.09 o
   5   8  10       53.12       57.88      5.84 o
   6   8  10      103.89      116.25      8.38 o
   7   8  10        4.75        6.85      2.51 o
   8   8  10       15.03       15.18      2.68 o
  -8   9  10      133.54      115.69      5.29 o
  -7   9  10      506.29      541.89     11.35 o
  -6   9  10      177.22      183.88      5.97 o
  -5   9  10        1.52        1.68      2.10 o
  -4   9  10      272.20      278.43      5.86 o
  -3   9  10        0.86        1.74      3.57 o
  -2   9  10      146.36      115.11      2.86 o
  -1   9  10        9.74        7.01      1.11 o
   0   9  10       14.03        9.68      3.34 o
   1   9  10       15.16       12.04      4.06 o
   2   9  10       42.98       47.93      3.92 o
   3   9  10      151.58      153.27      3.29 o
   4   9  10       82.68       77.81      2.63 o
   5   9  10      111.06      126.27      3.43 o
   6   9  10       62.39       66.10      6.29 o
   7   9  10       65.12       68.33      3.27 o
   8   9  10        1.75        3.17      3.83 o
  -8  10  10        0.13        3.27      3.22 o
  -7  10  10      124.27      130.23      6.20 o
  -6  10  10       41.67       43.79      3.61 o
  -5  10  10       26.89       31.30      5.30 o
  -4  10  10        1.17        2.89      1.72 o
  -3  10  10       19.72       20.55      1.78 o
  -2  10  10      670.96      695.80     10.87 o
  -1  10  10      182.64      151.39      3.55 o
   0  10  10        0.18       -0.85      2.85 o
   1  10  10       40.38       25.06      2.05 o
   2  10  10       64.84       59.38      2.05 o
   3  10  10       12.24       12.90      1.58 o
   4  10  10        7.79        6.10      1.83 o
   5  10  10      120.11      125.91      3.18 o
   6  10  10      162.95      169.49      4.28 o
   7  10  10        5.96       10.15      4.64 o
  -8  11  10        0.23       -1.04      4.43 o
  -7  11  10       53.59       52.63      9.00 o
  -6  11  10       10.60       16.21      2.41 o
  -5  11  10       15.55       18.55      2.43 o
  -4  11  10       98.56      102.07      3.91 o
  -3  11  10       18.52       22.99      2.90 o
  -2  11  10       73.16       75.56      2.38 o
  -1  11  10        0.12        0.45      1.19 o
   0  11  10        0.11        1.22      1.76 o
   1  11  10        4.64        3.18      1.64 o
   2  11  10        3.52        3.32      1.34 o
   3  11  10      259.33      264.60      5.00 o
   4  11  10      299.25      326.79     14.00 o
   5  11  10      218.03      237.87      8.83 o
   6  11  10        8.79       10.16      1.71 o
   7  11  10        5.81        8.32      2.80 o
  -7  12  10       24.18       21.02      3.60 o
  -6  12  10       56.12       61.15      4.24 o
  -5  12  10        7.63        6.97      5.75 o
  -4  12  10        8.23       11.48      3.06 o
  -3  12  10       30.90       30.52      2.48 o
  -2  12  10      127.77      121.79      7.94 o
  -1  12  10       43.31       30.70      2.81 o
   0  12  10      190.45      168.52      4.52 o
   1  12  10       68.07       65.76      2.81 o
   2  12  10        1.87        1.89      1.18 o
   3  12  10       43.78       44.50      1.84 o
   4  12  10      742.50      807.65     28.45 o
   5  12  10       22.43       27.45      2.90 o
   6  12  10       16.46       15.10      2.63 o
   7  12  10        2.06        3.97      4.46 o
  -7  13  10        2.55        7.82      7.36 o
  -6  13  10       18.49       22.22      3.17 o
  -5  13  10       39.43       43.30      4.63 o
  -4  13  10       39.03       38.15      3.87 o
  -3  13  10        3.96        0.74      2.63 o
  -2  13  10       17.30       14.47      1.89 o
  -1  13  10      122.07      104.87      4.73 o
   0  13  10        0.62       -1.87      2.45 o
   1  13  10       29.78       24.63      2.30 o
   2  13  10       18.86       13.97      1.89 o
   3  13  10      595.43      650.92     12.27 o
   4  13  10        1.05        3.90      3.12 o
   5  13  10        1.70       -0.34      1.78 o
   6  13  10        8.66        6.53      2.57 o
   7  13  10       64.83       55.87      8.78 o
  -7  14  10        0.00        3.33      4.09 o
  -6  14  10       61.82       51.28      3.81 o
  -5  14  10       11.60       14.13      4.01 o
  -4  14  10      154.43      164.30      7.85 o
  -3  14  10        8.30       10.86      2.12 o
  -2  14  10        4.56       -0.14      3.25 o
  -1  14  10      130.16      141.83      4.30 o
   0  14  10       75.66      106.65      7.44 o
   1  14  10       18.92       16.68      4.95 o
   2  14  10       64.09       63.59      5.22 o
   3  14  10       43.29       54.97      2.36 o
   4  14  10       42.23       52.74      3.30 o
   5  14  10       24.77       23.09      2.85 o
   6  14  10        5.74        5.74      4.32 o
   7  14  10        0.29       -0.36      5.53 o
  -7  15  10       31.78       32.30      4.95 o
  -6  15  10        0.61        0.32      2.42 o
  -5  15  10        4.02        4.92      3.97 o
  -4  15  10      159.56      159.83      6.87 o
  -3  15  10        3.56        4.69      2.42 o
  -2  15  10       40.83       40.36      2.82 o
  -1  15  10       23.25       10.11      2.44 o
   0  15  10       33.65       33.11      2.84 o
   1  15  10       55.24       54.89      2.71 o
   2  15  10       53.99       58.83      2.62 o
   3  15  10        7.08        7.88      1.73 o
   4  15  10       12.04       10.78      2.61 o
   5  15  10       11.69       10.16      2.94 o
   6  15  10       16.41       20.38      3.40 o
  -6  16  10       13.54       10.70      4.37 o
  -5  16  10        3.09       -1.38      6.37 o
  -4  16  10       18.09       18.26      3.51 o
  -3  16  10       37.33       31.01      4.37 o
  -2  16  10       16.54       18.33      2.29 o
  -1  16  10        1.99        1.66      3.48 o
   0  16  10       19.14       16.39      3.02 o
   1  16  10        0.11       -1.49      2.66 o
   2  16  10      199.22      206.10      8.83 o
   3  16  10       21.06       23.90      1.78 o
   4  16  10        0.80        1.12      2.45 o
   5  16  10        7.77       11.19      3.34 o
   6  16  10       34.87       29.68      3.38 o
  -6  17  10       77.34       72.34      4.14 o
  -5  17  10       20.14       23.41      4.01 o
  -4  17  10        1.49        8.20      6.15 o
  -3  17  10       14.92       25.56     12.12 o
  -2  17  10        1.02        1.96      3.97 o
  -1  17  10       20.75       25.96      5.08 o
   0  17  10      151.93      158.49     17.88 o
   1  17  10       10.68       11.62      3.88 o
   2  17  10       41.27       39.21      2.94 o
   3  17  10      119.25      125.89     19.75 o
   4  17  10       50.45       59.63      3.93 o
   5  17  10        8.16        8.83      4.41 o
  -5  18  10       40.14       46.70     11.81 o
  -4  18  10      136.43      140.25      9.45 o
  -3  18  10      311.90      332.57     14.98 o
  -2  18  10      451.29      504.29     13.81 o
  -1  18  10        0.00        1.02      2.12 o
   0  18  10      135.21      146.28     11.23 o
   1  18  10        2.18       -0.66      2.14 o
   2  18  10      108.11      110.01     16.63 o
   3  18  10        7.60       12.20      4.68 o
   4  18  10       16.80       18.68      3.94 o
   5  18  10       12.86       20.34      4.93 o
  -5  19  10       15.26       17.38      4.99 o
  -4  19  10      143.01      169.49     12.75 o
  -3  19  10      500.92      540.33     19.27 o
  -2  19  10        2.76       -2.61      2.97 o
  -1  19  10      322.07      324.06     18.32 o
   0  19  10       52.25       56.19      3.43 o
   1  19  10       23.20       28.77      2.57 o
   2  19  10      205.36      235.80     13.42 o
   3  19  10       36.36       37.41      4.47 o
   4  19  10       18.41       20.03      4.84 o
  -4  20  10       22.24       27.01      4.90 o
  -3  20  10      135.32      132.13      9.99 o
  -2  20  10        1.97        2.90      3.94 o
  -1  20  10      170.66      183.10     16.32 o
   0  20  10        0.41        1.78      1.79 o
   1  20  10       10.52       18.38      5.62 o
   2  20  10      403.01      430.52     22.34 o
   3  20  10       93.17       96.27     13.86 o
   4  20  10       14.40       13.82      4.37 o
  -3  21  10       19.44       12.66      4.19 o
  -2  21  10      199.81      205.70     17.65 o
  -1  21  10        0.77        0.28      2.77 o
   0  21  10      513.72      607.67     30.68 o
   1  21  10       21.18       21.43      3.51 o
   2  21  10        0.32       -4.90      4.90 o
   3  21  10       17.36       26.83      4.01 o
  -2  22  10        5.64        3.74      3.41 o
  -1  22  10       10.72        3.12      5.88 o
   0  22  10      148.17      157.19     14.00 o
   1  22  10        7.20        4.52      2.64 o
   2  22  10      168.16      119.56     10.52 o
  -9   0  11       15.56        4.01      4.28 o
  -7   0  11       44.22       41.99      3.30 o
  -5   0  11        6.48       10.25      3.21 o
  -3   0  11       16.06       17.30      2.41 o
  -1   0  11       10.92       11.05      2.67 o
   1   0  11        7.20        9.27      2.59 o
   3   0  11       46.58       31.29      3.30 o
   5   0  11      103.87       83.72      4.46 o
   7   0  11       86.76      102.44      4.73 o
  -9   1  11        0.01       -2.68      4.59 o
  -8   1  11        7.78        6.30      3.83 o
  -7   1  11        1.90        1.59      1.97 o
  -6   1  11       26.11       23.60      1.86 o
  -5   1  11        7.91        4.45      1.97 o
  -4   1  11        0.50        0.98      1.83 o
  -3   1  11       26.22       32.58      1.92 o
  -2   1  11       75.59      106.72      3.83 o
  -1   1  11       58.15       43.48      2.55 o
   0   1  11       71.19       77.94      2.99 o
   1   1  11      258.03      245.89      4.82 o
   2   1  11      124.55      107.65      2.77 o
   3   1  11      136.69      137.45      3.31 o
   4   1  11       78.56       80.02      2.68 o
   5   1  11       20.12       16.72      2.03 o
   6   1  11      219.38      228.50      5.55 o
   7   1  11       41.99       42.91      2.73 o
   8   1  11       26.07       30.75      3.69 o
  -9   2  11       41.06       51.07     15.87 o
  -8   2  11        2.34        3.69      2.27 o
  -7   2  11      145.84      159.13      9.99 o
  -6   2  11        0.25        0.12      2.36 o
  -5   2  11        7.88       11.77      2.41 o
  -4   2  11       27.16       41.92      2.85 o
  -3   2  11       36.99       42.59      2.35 o
  -2   2  11      134.37      151.95      5.71 o
  -1   2  11      169.79      157.52      4.91 o
   0   2  11        6.32       11.23      2.67 o
   1   2  11        8.55        8.46      1.48 o
   2   2  11      266.60      248.03      5.04 o
   3   2  11      194.28      160.50      3.65 o
   4   2  11      241.83      220.36      5.57 o
   5   2  11       13.78       11.18      2.14 o
   6   2  11       11.35       14.05      2.26 o
   7   2  11        0.16       -1.03      2.41 o
   8   2  11      182.24      194.97      7.18 o
  -8   3  11      206.02      209.72     17.92 o
  -7   3  11       25.97       28.11      5.39 o
  -6   3  11       44.88       51.31      2.48 o
  -5   3  11      185.55      171.33      4.10 o
  -4   3  11      458.26      506.98      8.51 o
  -3   3  11       82.56       86.79      3.13 o
  -2   3  11        3.46        5.45      2.32 o
  -1   3  11      292.34      286.53      9.94 o
   0   3  11      258.93      247.90      5.96 o
   1   3  11        0.03        2.45      1.39 o
   2   3  11      350.27      318.57     10.39 o
   3   3  11       16.88       15.72      1.92 o
   4   3  11      257.70      217.48      4.70 o
   5   3  11       18.72       14.38      4.19 o
   6   3  11        3.84       -0.21      1.98 o
   7   3  11      127.17      146.16      4.41 o
   8   3  11        3.09        4.84      2.42 o
  -8   4  11      392.34      401.20     10.27 o
  -7   4  11        2.27        3.93      1.86 o
  -6   4  11      139.26      138.78      3.70 o
  -5   4  11        8.63        6.43      1.88 o
  -4   4  11       88.54       84.16      3.21 o
  -3   4  11      112.97      115.13      6.42 o
  -2   4  11      771.64      800.86     13.03 o
  -1   4  11        8.59       13.45      3.92 o
   0   4  11      236.19      220.15      5.85 o
   1   4  11       30.89       30.37      1.79 o
   2   4  11       63.96       58.30      6.02 o
   3   4  11        4.75        6.83      1.74 o
   4   4  11        4.60        4.41      2.85 o
   5   4  11       22.43       19.75      2.11 o
   6   4  11      436.09      478.34     10.08 o
   7   4  11      205.72      227.13     17.07 o
   8   4  11        7.48        8.69      2.19 o
  -8   5  11        8.03        6.82      2.27 o
  -7   5  11      175.16      169.53      4.64 o
  -6   5  11        4.23        7.86      2.85 o
  -5   5  11      146.62      158.20      5.44 o
  -4   5  11        9.60        9.59      2.14 o
  -3   5  11      228.56      209.73      4.76 o
  -2   5  11      218.61      240.22      5.18 o
  -1   5  11      191.39      193.06      4.98 o
   0   5  11       15.25       16.99      5.97 o
   1   5  11      478.72      457.93     10.21 o
   2   5  11     1184.48     1149.99     16.47 o
   3   5  11        2.05        1.74      1.43 o
   4   5  11        4.94        1.67      1.56 o
   5   5  11        1.83       -0.28      1.67 o
   6   5  11      137.53      166.85      8.34 o
   7   5  11        8.07        9.56      2.07 o
   8   5  11        0.44        0.67      3.39 o
  -8   6  11       51.90       49.56      5.08 o
  -7   6  11      331.35      341.07      7.05 o
  -6   6  11        6.63        9.53      3.06 o
  -5   6  11        0.16       -0.15      1.65 o
  -4   6  11      648.42      694.68     12.43 o
  -3   6  11      677.85      666.73     11.96 o
  -2   6  11      105.15      102.50      5.17 o
  -1   6  11      213.09      238.82      7.94 o
   0   6  11       45.63       43.22      2.90 o
   1   6  11     1950.72     1967.03     31.26 o
   2   6  11      157.18      140.93      3.28 o
   3   6  11       46.36       44.31      2.11 o
   4   6  11       25.44       21.14      5.48 o
   5   6  11       28.61       27.68      2.30 o
   6   6  11       54.31       55.93      2.67 o
   7   6  11      159.34      178.59      5.84 o
   8   6  11       37.09       32.76      3.75 o
  -8   7  11       81.59       77.97      4.35 o
  -7   7  11        2.10        2.84      2.59 o
  -6   7  11       40.98       45.86      6.51 o
  -5   7  11        6.58        5.83      1.92 o
  -4   7  11      210.74      221.13      5.29 o
  -3   7  11      354.37      364.07     12.35 o
  -2   7  11      153.70      147.10      6.60 o
  -1   7  11       67.19       69.79      2.89 o
   0   7  11        8.56        5.36      3.70 o
   1   7  11      789.28      727.69     12.19 o
   2   7  11       19.88       16.77      2.54 o
   3   7  11        0.25       -1.26      1.26 o
   4   7  11       12.65       11.67      2.07 o
   5   7  11       47.59       52.12      2.52 o
   6   7  11      276.26      295.53      6.02 o
   7   7  11      167.04      184.73     11.59 o
   8   7  11        0.34        1.70      2.90 o
  -8   8  11      158.46      147.64      5.86 o
  -7   8  11        2.64        7.16      2.53 o
  -6   8  11       62.57       73.39      3.86 o
  -5   8  11       46.20       42.75      3.13 o
  -4   8  11      381.16      385.89      7.69 o
  -3   8  11      754.28      760.65     28.50 o
  -2   8  11       15.06       12.29      1.55 o
  -1   8  11       62.12       59.17      4.68 o
   0   8  11      442.25      388.10      8.87 o
   1   8  11     1240.35     1150.57     25.17 o
   2   8  11      223.29      205.58      3.93 o
   3   8  11      306.30      301.54      6.60 o
   4   8  11       98.21       98.54      3.34 o
   5   8  11      107.31      115.44      3.71 o
   6   8  11      188.94      206.98      4.69 o
   7   8  11       29.55       32.19      3.07 o
   8   8  11        2.39        2.05      4.10 o
  -8   9  11       41.49       26.91      3.77 o
  -7   9  11        0.22       -2.33      3.74 o
  -6   9  11       76.66       80.76      4.37 o
  -5   9  11        4.24        5.07      2.59 o
  -4   9  11       82.87       85.30      8.47 o
  -3   9  11       42.17       36.15      2.29 o
  -2   9  11        5.78        5.38      2.32 o
  -1   9  11      659.06      609.62     10.88 o
   0   9  11       45.05       46.21      2.28 o
   1   9  11       14.96       10.32      2.01 o
   2   9  11       10.05       10.03      1.83 o
   3   9  11       36.56       40.02      4.23 o
   4   9  11      287.15      281.55      5.50 o
   5   9  11       11.63       17.18      1.82 o
   6   9  11        7.97        2.79      2.06 o
   7   9  11       26.47       25.94      2.59 o
  -8  10  11       37.26       22.58      4.79 o
  -7  10  11        9.53        9.66      3.41 o
  -6  10  11      256.29      278.16      8.12 o
  -5  10  11        4.03        6.61      2.32 o
  -4  10  11        7.15       10.25      2.50 o
  -3  10  11       38.66       36.27      4.19 o
  -2  10  11      894.96      903.20     13.76 o
  -1  10  11      112.69       94.56      3.08 o
   0  10  11        0.04       -1.00      1.41 o
   1  10  11       89.77       86.77      3.79 o
   2  10  11       22.90       25.33      1.65 o
   3  10  11       51.63       50.44      2.76 o
   4  10  11       21.50       19.88      1.67 o
   5  10  11       21.14       24.12      2.18 o
   6  10  11      113.03      122.77      3.88 o
   7  10  11      124.62      118.75     12.35 o
  -7  11  11        0.00        0.03      2.92 o
  -6  11  11      218.02      227.14      9.90 o
  -5  11  11       12.66       13.35      3.03 o
  -4  11  11      121.38      125.30      4.50 o
  -3  11  11       13.26       14.80      1.82 o
  -2  11  11       46.45       49.95      2.24 o
  -1  11  11      121.94      123.60      3.68 o
   0  11  11       28.19       23.18      1.77 o
   1  11  11       13.38       11.92      1.77 o
   2  11  11      498.82      509.09     13.42 o
   3  11  11       12.99       13.72      1.51 o
   4  11  11      344.96      353.62      6.74 o
   5  11  11       73.84       74.10      2.94 o
   6  11  11        0.27        0.97      2.34 o
   7  11  11        0.34        0.81      5.26 o
  -7  12  11       47.90       44.48      4.02 o
  -6  12  11        0.00        5.04      3.95 o
  -5  12  11       35.96       40.54      3.84 o
  -4  12  11       40.93       50.69      4.26 o
  -3  12  11        0.70       -1.35      1.81 o
  -2  12  11       20.14       23.48      2.43 o
  -1  12  11       76.43       47.25      2.40 o
   0  12  11      339.09      363.04     12.48 o
   1  12  11       12.72       19.83      3.79 o
   2  12  11      232.16      241.32      6.08 o
   3  12  11      237.67      262.36      8.20 o
   4  12  11        3.79        3.35      1.31 o
   5  12  11      143.07      152.49      3.85 o
   6  12  11        3.08        1.65      3.34 o
   7  12  11       16.13       12.77      3.51 o
  -7  13  11       54.52       47.43      4.30 o
  -6  13  11       39.53       32.63      4.14 o
  -5  13  11        1.03       -0.33      5.35 o
  -4  13  11       40.36       42.31      3.90 o
  -3  13  11       12.84       13.05      2.85 o
  -2  13  11        6.18        8.13      2.27 o
  -1  13  11       33.93       26.86      3.12 o
   0  13  11        3.15        3.10      1.52 o
   1  13  11        4.30        2.94      1.65 o
   2  13  11       42.89       52.45      5.88 o
   3  13  11       26.01       26.23      1.97 o
   4  13  11      255.59      271.45     16.85 o
   5  13  11       89.02       88.47      3.97 o
   6  13  11      264.92      299.47      8.85 o
  -7  14  11        2.01        3.64      4.76 o
  -6  14  11       34.65       30.38      3.81 o
  -5  14  11       35.05       38.06      5.01 o
  -4  14  11        9.71        8.04      2.89 o
  -3  14  11      125.86      130.37      4.35 o
  -2  14  11        0.34       -1.93      1.93 o
  -1  14  11      125.81      142.37      5.89 o
   0  14  11       13.11       11.21      1.79 o
   1  14  11       18.08       17.56      2.58 o
   2  14  11      100.55      121.71      4.06 o
   3  14  11      325.03      362.14     13.29 o
   4  14  11       99.86      103.32      9.05 o
   5  14  11      134.94      132.54     14.93 o
   6  14  11       18.60       20.98      3.47 o
  -6  15  11       13.49        7.98      2.90 o
  -5  15  11        2.15       -3.61      3.61 o
  -4  15  11       56.01       58.08      6.24 o
  -3  15  11       30.01       38.70      2.98 o
  -2  15  11      195.82      213.04     20.46 o
  -1  15  11      196.33      212.48      7.44 o
   0  15  11        3.26        2.89      2.76 o
   1  15  11        2.27        3.57      2.81 o
   2  15  11        7.42        4.07      3.70 o
   3  15  11      201.45      201.39      5.13 o
   4  15  11        0.81        4.11      2.83 o
   5  15  11        0.10       -0.64      4.81 o
   6  15  11        5.66        7.36      2.58 o
  -6  16  11       16.30       20.57      7.40 o
  -5  16  11        2.33        1.20      4.50 o
  -4  16  11        6.93        6.14      3.40 o
  -3  16  11      144.44      139.06      5.01 o
  -2  16  11       18.77       12.83      5.53 o
  -1  16  11       41.49       52.51      3.76 o
   0  16  11        3.96        3.29      3.66 o
   1  16  11        3.29        5.36      5.93 o
   2  16  11      220.24      243.43     14.00 o
   3  16  11       19.65       13.09      1.85 o
   4  16  11       38.19       44.28      3.39 o
   5  16  11        6.03        3.39      2.84 o
  -5  17  11       40.51       41.55      8.11 o
  -4  17  11       62.35       80.15      7.58 o
  -3  17  11       95.80       94.41      5.32 o
  -2  17  11       16.93       16.41      3.55 o
  -1  17  11       90.61      110.45      5.63 o
   0  17  11        1.48        3.89      3.51 o
   1  17  11       47.38       45.92      3.16 o
   2  17  11        1.26        2.03      2.08 o
   3  17  11       85.90       89.48     12.66 o
   4  17  11        2.20       -0.27      4.10 o
   5  17  11       26.89       32.18      8.60 o
  -5  18  11        1.69        3.30      4.64 o
  -4  18  11       15.66       20.24      6.69 o
  -3  18  11       81.33       97.32      8.96 o
  -2  18  11        5.02        2.36      3.01 o
  -1  18  11       28.28       33.04      2.50 o
   0  18  11       73.98       79.25      5.66 o
   1  18  11      165.70      149.28      4.61 o
   2  18  11       87.05       98.32     10.39 o
   3  18  11        1.22       -3.81      3.81 o
   4  18  11        0.29       -0.07      3.53 o
   5  18  11       15.50        9.18      4.55 o
  -4  19  11        2.71       -3.83      4.19 o
  -3  19  11       33.70       36.16      6.33 o
  -2  19  11      279.58      310.48     13.21 o
  -1  19  11      218.75      213.04     13.46 o
   0  19  11       10.29       10.04      3.03 o
   1  19  11        0.01       -1.01      2.77 o
   2  19  11       34.29       41.45      5.09 o
   3  19  11        2.47        3.80      3.33 o
   4  19  11        4.92       -1.62      8.38 o
  -4  20  11       11.70        8.29      4.46 o
  -3  20  11       93.13       69.27      6.60 o
  -2  20  11       92.44       93.29     14.22 o
  -1  20  11        0.91        2.05      3.66 o
   0  20  11      238.82      221.67     20.60 o
   1  20  11      289.26      314.75     35.31 o
   2  20  11        2.23        4.24      5.13 o
   3  20  11      113.92      104.34      9.50 o
  -3  21  11       47.36       22.47      4.73 o
  -2  21  11       48.71       45.19      5.66 o
  -1  21  11      117.05      123.35      8.47 o
   0  21  11        1.99        2.32      6.15 o
   1  21  11       80.85       92.09      6.24 o
   2  21  11        8.53        9.18      3.92 o
  -2  22  11       23.29       23.27      4.28 o
   1  22  11       11.35        9.18      4.73 o
  -8   0  12       81.34       77.65      5.71 o
  -6   0  12       13.79       12.84      2.85 o
  -4   0  12        0.18       -1.60      2.32 o
  -2   0  12     1326.72     1290.27     31.06 o
   0   0  12       75.83       68.92      4.28 o
   2   0  12      210.97      215.88      6.06 o
   4   0  12      331.48      297.13      8.65 o
   6   0  12       90.48      117.51      5.97 o
   8   0  12      113.05      124.29      8.20 o
  -8   1  12      189.24      184.28      6.59 o
  -7   1  12        4.27        3.33      1.84 o
  -6   1  12       56.71       61.71      2.55 o
  -5   1  12       10.36       21.20      2.44 o
  -4   1  12       84.70      104.91      4.50 o
  -3   1  12        2.34        1.65      1.58 o
  -2   1  12     1898.05     1992.91     31.51 o
  -1   1  12      157.33      141.53      4.16 o
   0   1  12      118.66      104.34      3.81 o
   1   1  12      292.28      281.70      5.20 o
   2   1  12       28.86       25.76      1.67 o
   3   1  12      889.10      849.26     21.32 o
   4   1  12      238.73      219.97      6.82 o
   5   1  12       17.81       17.51      2.07 o
   6   1  12      105.40      116.48      7.04 o
   7   1  12      699.29      760.10     16.15 o
   8   1  12        0.83       -2.69      3.33 o
  -8   2  12        1.17        0.34      3.25 o
  -7   2  12        2.49        6.73      2.21 o
  -6   2  12        1.72        4.69      1.82 o
  -5   2  12        3.45        8.19      2.72 o
  -4   2  12        0.04        3.47      2.59 o
  -3   2  12        1.84        2.96      1.84 o
  -2   2  12        8.55        4.90      2.27 o
  -1   2  12       11.05        9.23      2.11 o
   0   2  12       44.69       48.67      4.37 o
   1   2  12       34.35       34.38      2.14 o
   2   2  12      197.69      179.55      3.90 o
   3   2  12       79.91       56.42      2.33 o
   4   2  12      245.50      209.54      4.70 o
   5   2  12       39.83       34.06      2.49 o
   6   2  12        4.33        8.43      2.59 o
   7   2  12       62.57       69.01      3.38 o
   8   2  12        3.43        6.34      2.91 o
  -8   3  12       45.74       45.43      6.60 o
  -7   3  12      179.35      182.55      5.35 o
  -6   3  12       66.25       71.21      4.73 o
  -5   3  12       10.40       11.25      1.88 o
  -4   3  12      859.00      862.13     14.88 o
  -3   3  12       61.96       57.44      2.62 o
  -2   3  12      166.36      164.43      5.66 o
  -1   3  12        0.36        0.54      1.64 o
   0   3  12       43.30       44.36      2.93 o
   1   3  12      136.95      120.12      4.99 o
   2   3  12      123.44      107.61      2.90 o
   3   3  12       62.45       53.30      2.14 o
   4   3  12      289.35      273.04      6.06 o
   5   3  12        4.90        7.41      2.18 o
   6   3  12      163.60      186.54      8.69 o
   7   3  12        0.06        3.55      2.68 o
   8   3  12        1.24        1.70      3.34 o
  -8   4  12       39.00       36.23      2.98 o
  -7   4  12      292.45      317.67      7.11 o
  -6   4  12       16.73       13.82      2.30 o
  -5   4  12       29.44       33.81      4.15 o
  -4   4  12       38.27       36.15      4.32 o
  -3   4  12       74.85       80.31      3.13 o
  -2   4  12       60.11       57.79      3.39 o
  -1   4  12       69.08       55.18      2.85 o
   0   4  12      297.51      307.97      7.37 o
   1   4  12       35.72       37.93      2.96 o
   2   4  12       15.11        9.07      2.50 o
   3   4  12       58.04       55.67      5.71 o
   4   4  12        0.94       -1.65      1.65 o
   5   4  12       18.20       22.93      4.77 o
   6   4  12        1.70       -1.13      2.99 o
   7   4  12       30.43       31.36      3.39 o
   8   4  12       25.91       21.61      3.19 o
  -8   5  12        0.51        4.86      3.07 o
  -7   5  12      282.90      298.82      6.66 o
  -6   5  12        5.38       -2.35      2.54 o
  -5   5  12       56.41       53.46      3.28 o
  -4   5  12        4.82        4.80      3.43 o
  -3   5  12        2.80        4.51      1.66 o
  -2   5  12       75.06       76.60      2.92 o
  -1   5  12       61.05       56.12      8.78 o
   0   5  12       35.78       32.44      2.63 o
   1   5  12     1082.05     1058.23     18.94 o
   2   5  12       12.17       10.93      1.82 o
   3   5  12        2.19        2.50      1.70 o
   4   5  12        2.85        2.27      1.77 o
   5   5  12        4.67        7.46      1.92 o
   6   5  12       47.19       58.89      4.01 o
   7   5  12       79.80       82.51      3.66 o
   8   5  12        0.06       -4.21      5.08 o
  -8   6  12        3.53        3.37      4.86 o
  -7   6  12       25.15       26.76      3.08 o
  -6   6  12      244.02      268.62      8.39 o
  -5   6  12      354.65      375.70      8.07 o
  -4   6  12       75.31       76.39      3.44 o
  -3   6  12       42.41       43.49      2.59 o
  -2   6  12      367.20      354.64      7.14 o
  -1   6  12       18.97       13.89      2.27 o
   0   6  12      458.08      440.86     12.17 o
   1   6  12       72.61       68.97      6.78 o
   2   6  12      421.97      379.38      6.50 o
   3   6  12       46.62       44.26      2.12 o
   4   6  12       13.29       13.76      1.75 o
   5   6  12      101.64      100.55      5.48 o
   6   6  12        8.00        9.45      3.88 o
   7   6  12      319.88      341.90     18.28 o
   8   6  12       14.09       13.37      3.57 o
  -8   7  12       46.12       37.12      4.55 o
  -7   7  12      411.63      432.81     11.33 o
  -6   7  12        8.24        5.01      3.02 o
  -5   7  12        5.55        7.99      2.40 o
  -4   7  12        0.00       -0.23      2.54 o
  -3   7  12      351.36      371.30      8.92 o
  -2   7  12      108.70      119.54      3.64 o
  -1   7  12      107.32       95.91      9.27 o
   0   7  12       40.33       34.85      2.70 o
   1   7  12      906.10      927.58     17.60 o
   2   7  12      261.08      246.49      4.93 o
   3   7  12      168.29      163.03      7.00 o
   4   7  12       14.65       15.67      2.14 o
   5   7  12      295.59      324.21     10.03 o
   6   7  12        1.29        1.20      2.11 o
   7   7  12      142.15      159.60      4.93 o
  -8   8  12       15.73       17.95      4.91 o
  -7   8  12      418.94      474.74     12.31 o
  -6   8  12        0.89        0.02      2.25 o
  -5   8  12      321.79      337.85      8.63 o
  -4   8  12       52.81       58.71      3.10 o
  -3   8  12      109.23      109.33     10.74 o
  -2   8  12      541.17      565.85     10.56 o
  -1   8  12       54.10       47.27      4.95 o
   0   8  12       28.91       19.68      2.11 o
   1   8  12       24.32       19.02      2.67 o
   2   8  12      209.70      192.15      4.13 o
   3   8  12       48.93       47.68      3.79 o
   4   8  12       36.91       26.42      4.28 o
   5   8  12      242.43      256.80      6.15 o
   6   8  12        7.06        8.08      1.99 o
   7   8  12      119.18      135.66      8.43 o
  -8   9  12       36.11       18.45      6.46 o
  -7   9  12      190.21      202.55      6.54 o
  -6   9  12       46.11       54.42      3.88 o
  -5   9  12       28.81       33.08      2.50 o
  -4   9  12      280.32      310.93      7.97 o
  -3   9  12        8.61        9.65      1.90 o
  -2   9  12       13.85       13.76      2.85 o
  -1   9  12        0.69        2.27      1.76 o
   0   9  12        1.34       -0.11      1.64 o
   1   9  12      114.59      114.90      6.55 o
   2   9  12      128.32      121.72      4.77 o
   3   9  12      351.43      347.14      6.41 o
   4   9  12      154.60      167.38      4.41 o
   5   9  12        0.15        1.11      1.85 o
   6   9  12       49.41       50.62      2.88 o
   7   9  12      103.44      105.31      4.68 o
  -7  10  12        0.31        4.70      3.69 o
  -6  10  12       86.18       86.94      3.98 o
  -5  10  12       70.35       65.86      5.53 o
  -4  10  12       16.29       22.49      3.03 o
  -3  10  12      660.09      673.27     14.23 o
  -2  10  12      123.86      116.35      3.82 o
  -1  10  12      265.29      242.55      7.53 o
   0  10  12        1.38        5.54      2.06 o
   1  10  12       89.85       77.88      3.23 o
   2  10  12        0.07        1.13      1.65 o
   3  10  12       54.67       58.73      3.03 o
   4  10  12        0.12        0.43      1.64 o
   5  10  12       88.17       90.74      6.78 o
   6  10  12       36.13       33.67      2.41 o
   7  10  12       12.61        6.20      3.57 o
  -7  11  12       16.98       23.78      8.11 o
  -6  11  12       43.69       55.94      4.79 o
  -5  11  12       23.83       25.68      3.46 o
  -4  11  12       29.43       30.57      3.77 o
  -3  11  12       54.51       47.51      2.87 o
  -2  11  12        7.81       11.61      2.26 o
  -1  11  12      195.07      197.15     13.42 o
   0  11  12        0.06        2.83      1.86 o
   1  11  12       18.78       21.81      3.92 o
   2  11  12       11.72       11.53      1.84 o
   3  11  12       10.95       14.12      1.73 o
   4  11  12       25.30       24.02      2.50 o
   5  11  12       83.25       97.66      7.85 o
   6  11  12       56.24       50.86      2.85 o
   7  11  12      159.73      138.72      8.43 o
  -7  12  12       37.28       35.68      4.35 o
  -6  12  12        0.02        3.59      3.43 o
  -5  12  12        1.21        2.72      5.93 o
  -4  12  12       38.42       44.30     13.06 o
  -3  12  12       10.92        9.67      3.97 o
  -2  12  12      675.96      709.20     15.36 o
  -1  12  12       62.19       51.98      2.75 o
   0  12  12        0.01        1.37      1.85 o
   1  12  12       30.90       28.18      2.94 o
   2  12  12        0.32       -0.93      2.04 o
   3  12  12        5.36        5.80      1.69 o
   4  12  12       53.17       59.77      2.85 o
   5  12  12        3.29        2.82      1.79 o
   6  12  12      101.03      105.46      5.58 o
  -7  13  12        8.35        6.35      9.09 o
  -6  13  12        1.39        3.50      3.74 o
  -5  13  12       28.05       25.83      4.06 o
  -4  13  12        7.25        5.04      5.48 o
  -3  13  12       10.48        8.00      3.26 o
  -2  13  12      125.68      143.21      6.24 o
  -1  13  12      108.27      127.41      6.82 o
   0  13  12       16.79       15.46      2.25 o
   1  13  12        1.11        2.55      1.73 o
   2  13  12        6.86        7.63      2.48 o
   3  13  12      313.51      363.71     11.46 o
   4  13  12       16.54       19.95      2.10 o
   5  13  12       37.71       36.03      2.90 o
   6  13  12       97.83      104.11      8.38 o
  -6  14  12        3.73        1.85      3.94 o
  -5  14  12        0.15        4.77      3.66 o
  -4  14  12        1.97        4.45      3.43 o
  -3  14  12      102.93      121.92      4.17 o
  -2  14  12       71.55       82.98      3.41 o
  -1  14  12       59.60       61.53      3.78 o
   0  14  12       66.79       86.47      5.09 o
   1  14  12       10.28       10.57      2.58 o
   2  14  12       13.11       12.48      2.25 o
   3  14  12       77.83       80.00      3.64 o
   4  14  12        0.13       -3.06      3.48 o
   5  14  12       36.00       37.55      3.07 o
   6  14  12        1.92        1.89      3.32 o
  -6  15  12       23.04       20.68      3.53 o
  -5  15  12        1.27        4.25      4.50 o
  -4  15  12        5.09        3.42      3.08 o
  -3  15  12        6.22        7.89      2.44 o
  -2  15  12      268.67      314.83     10.61 o
  -1  15  12      122.12      128.84      5.19 o
   0  15  12      200.64      208.34      7.04 o
   1  15  12        0.30        0.70      2.82 o
   2  15  12       66.48       63.39      3.25 o
   3  15  12       39.31       35.68      2.45 o
   4  15  12      148.95      164.18      6.73 o
   5  15  12        5.16        5.93      3.92 o
   6  15  12       94.60       79.53      8.38 o
  -6  16  12        4.05        3.99      9.49 o
  -5  16  12        3.88       -0.27      3.01 o
  -4  16  12       12.00        7.81      3.53 o
  -3  16  12        1.18        8.78      3.89 o
  -2  16  12       11.69       13.55      4.02 o
  -1  16  12       32.53       42.93      4.55 o
   0  16  12       10.54       11.95      3.94 o
   1  16  12       15.38       11.87      3.47 o
   2  16  12      141.46      177.45     17.56 o
   3  16  12       27.75       26.19      4.50 o
   4  16  12        0.22       -3.32      3.32 o
   5  16  12       15.19       20.26      3.79 o
  -5  17  12        0.00        5.62      6.69 o
  -4  17  12       53.37       53.85      6.86 o
  -3  17  12       49.02       53.81      4.95 o
  -2  17  12       16.13       13.31      4.28 o
  -1  17  12        0.04        3.96      2.65 o
   0  17  12       85.26       86.87      6.06 o
   1  17  12        2.58        5.40      2.45 o
   2  17  12        0.22        1.25      3.34 o
   3  17  12        9.39        7.13      4.01 o
   4  17  12       27.71       26.14      4.05 o
   5  17  12        8.34        7.22      4.99 o
  -5  18  12       17.94       18.37      5.97 o
  -4  18  12       15.28       11.59      6.42 o
  -3  18  12       13.60       17.20      3.64 o
  -2  18  12       24.20       30.65      4.16 o
  -1  18  12       14.74       25.54      4.25 o
   0  18  12        4.07        4.28      2.04 o
   1  18  12       37.38       48.60      3.08 o
   2  18  12      141.70      142.12     18.50 o
   3  18  12        4.70        5.89      8.34 o
   4  18  12        0.86       -6.51      6.51 o
  -4  19  12       38.69       30.67      5.97 o
  -3  19  12       36.50       30.76      5.35 o
  -2  19  12       18.48       19.75      6.42 o
  -1  19  12       85.65       88.23     10.57 o
   0  19  12      196.51      190.68     22.60 o
   1  19  12      103.75       99.80     22.33 o
   2  19  12      168.22      177.70      8.89 o
   3  19  12        0.21       -1.54      3.15 o
   4  19  12        3.21        2.50      5.71 o
  -3  20  12        7.55        7.93      4.37 o
  -2  20  12       12.55       15.49     11.55 o
  -1  20  12      187.51      203.41     25.10 o
   0  20  12      208.87      204.91     22.74 o
   1  20  12       94.42       83.41     13.11 o
   2  20  12       99.22       94.73     13.64 o
   3  20  12        8.84        7.31      5.62 o
  -2  21  12        1.24       -5.08      5.08 o
  -1  21  12       57.62       55.55     14.18 o
   0  21  12       25.74       28.71      7.22 o
   1  21  12        4.41        0.11      5.13 o
   2  21  12        6.11        1.34      3.48 o
  -7   0  13       51.59       42.26      3.21 o
  -5   0  13       17.20       11.41      2.85 o
  -3   0  13        5.89        1.69      2.94 o
  -1   0  13     1213.74     1257.96     31.86 o
   1   0  13       54.26       49.21      3.92 o
   3   0  13      229.29      175.75      6.06 o
   5   0  13      140.07      147.65      6.24 o
   7   0  13       28.92       30.13      4.28 o
  -8   1  13        0.56        3.17      2.56 o
  -7   1  13       71.74       72.46      2.83 o
  -6   1  13        2.71        0.75      2.05 o
  -5   1  13        4.02        5.58      2.59 o
  -4   1  13       25.74       36.72      2.49 o
  -3   1  13        7.70        2.47      3.52 o
  -2   1  13        5.17        6.42      2.05 o
  -1   1  13       31.05       29.39      2.45 o
   0   1  13        2.11       -1.93      2.77 o
   1   1  13        8.42        5.85      1.95 o
   2   1  13       37.54       34.64      4.50 o
   3   1  13      138.41      125.76      7.49 o
   4   1  13      186.42      170.60      4.29 o
   5   1  13       17.26       20.67      6.33 o
   6   1  13      840.59      931.75     17.02 o
   7   1  13        0.32        5.48      2.63 o
   8   1  13        0.40        2.78      3.59 o
  -8   2  13       14.50       10.53      3.50 o
  -7   2  13      188.98      207.01     10.25 o
  -6   2  13        0.18        1.78      1.95 o
  -5   2  13       84.28      109.31      3.92 o
  -4   2  13        9.55       14.65      2.67 o
  -3   2  13       28.31       36.03      2.67 o
  -2   2  13       56.32       45.30      3.03 o
  -1   2  13       69.54       57.36      3.04 o
   0   2  13        0.83       -2.68      2.68 o
   1   2  13      349.63      342.96      8.70 o
   2   2  13       33.09       28.77      2.36 o
   3   2  13       79.76       72.34      6.33 o
   4   2  13        0.00       -1.00      2.14 o
   5   2  13       19.77       19.53      5.13 o
   6   2  13       50.32       49.51      3.83 o
   7   2  13       41.54       46.49      2.89 o
  -8   3  13        5.06        5.60      2.46 o
  -7   3  13       52.63       52.92      2.94 o
  -6   3  13       89.96       95.62      3.34 o
  -5   3  13       51.69       52.03      3.28 o
  -4   3  13       37.71       47.48      8.07 o
  -3   3  13       32.75       30.84      5.17 o
  -2   3  13      181.55      178.26      5.49 o
  -1   3  13      225.03      223.29      6.21 o
   0   3  13        0.07        3.83      1.88 o
   1   3  13        5.55        4.07      2.36 o
   2   3  13       46.32       43.75      2.09 o
   3   3  13      131.92      126.05      3.88 o
   4   3  13        5.40        6.33      1.96 o
   5   3  13        7.64        6.49      2.28 o
   6   3  13       25.84       28.66      3.02 o
   7   3  13      185.83      189.80      5.42 o
  -8   4  13       12.13        8.93      2.72 o
  -7   4  13      129.59      134.83      6.42 o
  -6   4  13       85.77       90.15      4.43 o
  -5   4  13       55.47       61.01      3.17 o
  -4   4  13      203.22      228.72      5.94 o
  -3   4  13       10.86       12.34      2.23 o
  -2   4  13       14.01       10.67      2.25 o
  -1   4  13       15.05       17.85      6.24 o
   0   4  13       25.93       22.10      2.30 o
   1   4  13     1615.29     1690.71     28.21 o
   2   4  13        0.01        0.36      1.60 o
   3   4  13       35.31       36.68      2.17 o
   4   4  13        4.90        5.46      2.41 o
   5   4  13       31.28       33.07      2.61 o
   6   4  13       34.94       45.47      3.84 o
   7   4  13      110.90      131.36      7.62 o
  -8   5  13       87.44       79.85      5.48 o
  -7   5  13        1.24        1.91      2.55 o
  -6   5  13       47.37       47.38      3.81 o
  -5   5  13     1025.56     1107.14     35.24 o
  -4   5  13      466.62      500.08     11.19 o
  -3   5  13       63.68       66.89      2.75 o
  -2   5  13        1.61       -4.32      4.32 o
  -1   5  13      134.14      128.93      7.49 o
   0   5  13      111.83      102.04      6.02 o
   1   5  13      841.23      805.61     22.48 o
   2   5  13       25.90       20.18      5.57 o
   3   5  13       52.88       47.82      2.72 o
   4   5  13        0.33       -0.29      2.72 o
   5   5  13       18.09       18.25      2.58 o
   6   5  13        0.27        2.79      2.61 o
   7   5  13       22.57       17.90      3.61 o
  -8   6  13       57.75       46.02      5.61 o
  -7   6  13        0.06       -1.61      3.12 o
  -6   6  13        8.44       10.48      3.19 o
  -5   6  13        0.00        0.21      3.83 o
  -4   6  13        0.58        0.00      1.74 o
  -3   6  13       18.24       15.38      1.99 o
  -2   6  13        0.12       -0.52      2.02 o
  -1   6  13       73.70       76.88      3.83 o
   0   6  13      106.07      107.86      6.33 o
   1   6  13      459.99      426.67      9.90 o
   2   6  13      202.40      197.00      4.31 o
   3   6  13      127.27      127.15      6.95 o
   4   6  13        8.61        7.58      2.20 o
   5   6  13       37.02       43.61      2.83 o
   6   6  13       50.00       56.33      3.21 o
   7   6  13       41.99       39.17      2.95 o
  -8   7  13       75.04       42.71      8.47 o
  -7   7  13        2.81        0.33      3.30 o
  -6   7  13      136.99      151.76      5.13 o
  -5   7  13       41.38       47.48      4.41 o
  -4   7  13      122.33      128.55      4.81 o
  -3   7  13       15.40       17.11      2.29 o
  -2   7  13       10.11       13.71      3.70 o
  -1   7  13       87.07       77.69      5.75 o
   0   7  13      718.12      688.89     13.84 o
   1   7  13      146.34      126.80      4.95 o
   2   7  13        1.07        1.67      1.56 o
   3   7  13       91.89       81.12      3.30 o
   4   7  13        6.81        8.25      2.58 o
   5   7  13       10.05       13.14      2.33 o
   6   7  13       77.15       81.44      3.14 o
   7   7  13        0.31       -0.59      2.32 o
  -7   8  13        6.29        7.02      2.89 o
  -6   8  13      161.49      171.94     10.65 o
  -5   8  13        0.01       -2.76      2.76 o
  -4   8  13      228.29      241.75     14.98 o
  -3   8  13        6.24        9.07      2.32 o
  -2   8  13       23.39       23.40      2.65 o
  -1   8  13        7.26        7.31      2.63 o
   0   8  13      116.52      102.12      3.97 o
   1   8  13      193.79      178.85      5.55 o
   2   8  13      391.77      367.27      7.03 o
   3   8  13        4.77        1.42      3.39 o
   4   8  13       39.15       39.72      2.55 o
   5   8  13       14.73       14.33      2.32 o
   6   8  13        0.15        0.24      2.07 o
   7   8  13        1.29        2.86      4.55 o
  -7   9  13       60.42       67.03      4.76 o
  -6   9  13       82.30       78.45      4.86 o
  -5   9  13      248.18      252.70      7.30 o
  -4   9  13       19.23       20.92      2.39 o
  -3   9  13      150.99      169.26      5.06 o
  -2   9  13      112.49       90.61      3.56 o
  -1   9  13       35.17       26.10      2.37 o
   0   9  13        9.00       12.95      2.39 o
   1   9  13      491.42      472.89     11.29 o
   2   9  13      119.93      130.36      5.08 o
   3   9  13      314.70      323.59      6.87 o
   4   9  13        6.17        9.02      2.20 o
   5   9  13       18.47       16.30      2.52 o
   6   9  13       83.17       81.39      3.73 o
   7   9  13       15.27       11.19      2.95 o
  -7  10  13      259.69      250.73      9.79 o
  -6  10  13        1.09        5.61      4.09 o
  -5  10  13       39.06       47.95      9.58 o
  -4  10  13       56.85       53.85      3.26 o
  -3  10  13      739.50      748.42     24.22 o
  -2  10  13      253.85      275.65     11.06 o
  -1  10  13       10.73        4.96      2.01 o
   0  10  13       20.28       23.80      2.81 o
   1  10  13        4.49        4.82      2.07 o
   2  10  13       19.17       13.42      2.46 o
   3  10  13        1.60        4.40      1.69 o
   4  10  13       37.01       43.39      2.76 o
   5  10  13       14.45       14.85      2.30 o
   6  10  13        1.61        0.86      3.92 o
   7  10  13        0.16        1.23      2.99 o
  -7  11  13       42.73       38.46      4.32 o
  -6  11  13       23.45       25.70      4.69 o
  -5  11  13       56.02       59.86      6.91 o
  -4  11  13       30.64       34.68      3.92 o
  -3  11  13      468.53      487.96     15.34 o
  -2  11  13       26.17       31.40      2.57 o
  -1  11  13       38.63       41.98      2.86 o
   0  11  13        1.40        1.13      3.66 o
   1  11  13        3.44        3.16      1.92 o
   2  11  13        1.14        5.65      2.40 o
   3  11  13      518.30      555.59      9.47 o
   4  11  13      169.28      186.34      8.16 o
   5  11  13       19.59       18.02      2.33 o
   6  11  13      212.67      209.18      6.75 o
  -7  12  13        4.59        4.66      4.68 o
  -6  12  13        0.29       -1.25      4.01 o
  -5  12  13        0.14        5.21      3.64 o
  -4  12  13       96.66       99.32      5.11 o
  -3  12  13       12.76       13.85      3.36 o
  -2  12  13        0.08        4.85      4.15 o
  -1  12  13      159.66      174.22      4.92 o
   0  12  13       17.16       10.98      3.21 o
   1  12  13      113.36      123.66      4.57 o
   2  12  13      112.61      107.20      4.49 o
   3  12  13       70.29       69.24      3.06 o
   4  12  13       18.60       18.37      2.76 o
   5  12  13       77.72       68.51      3.45 o
   6  12  13        1.48       -1.01      2.83 o
  -6  13  13        0.13       -0.66      5.13 o
  -5  13  13        4.66        2.63      3.40 o
  -4  13  13       26.39       28.05      9.05 o
  -3  13  13        2.27        2.61      3.19 o
  -2  13  13      142.77      147.28      6.15 o
  -1  13  13      168.03      169.52      6.20 o
   0  13  13       24.88       31.44      2.95 o
   1  13  13      126.73      132.17      4.45 o
   2  13  13      595.18      662.62     14.30 o
   3  13  13        2.98       -0.74      5.17 o
   4  13  13       72.47       73.62      4.86 o
   5  13  13       59.12       54.84      3.13 o
   6  13  13      283.68      253.71     12.14 o
  -6  14  13       19.81       17.76      4.52 o
  -5  14  13        1.49        2.63      8.29 o
  -4  14  13       54.07       68.12      5.29 o
  -3  14  13        7.80        6.78      3.43 o
  -2  14  13      116.25      129.04      4.71 o
  -1  14  13      264.97      304.68      9.81 o
   0  14  13        0.05        0.03      2.59 o
   1  14  13        0.10        0.44      3.83 o
   2  14  13        0.98        2.65      2.78 o
   3  14  13      146.06      150.08     13.51 o
   4  14  13       20.93       22.01      2.40 o
   5  14  13       71.37       77.30     14.80 o
  -6  15  13      115.10       88.53      8.74 o
  -5  15  13       33.82       42.43      4.95 o
  -4  15  13        3.72        6.86      4.37 o
  -3  15  13        3.01        1.87      4.55 o
  -2  15  13      120.22      107.78      4.92 o
  -1  15  13       35.55       49.73      4.88 o
   0  15  13      418.44      469.55     21.36 o
   1  15  13       10.42       16.86      9.63 o
   2  15  13       64.23       74.38      4.27 o
   3  15  13       19.20       22.06      2.49 o
   4  15  13       65.46       58.21      4.99 o
   5  15  13        5.69        6.87      3.57 o
  -5  16  13       28.62       31.57      5.29 o
  -4  16  13       41.42       48.86      6.24 o
  -3  16  13        2.29        3.12      4.19 o
  -2  16  13       41.25       45.74      4.28 o
  -1  16  13      130.55      136.66      5.70 o
   0  16  13       75.65       80.88      5.38 o
   1  16  13       72.73       90.77     10.07 o
   2  16  13        1.47        1.28      4.59 o
   3  16  13        1.83        3.66      6.06 o
   4  16  13        6.19        5.83      4.55 o
   5  16  13       50.57       44.58      7.13 o
  -5  17  13       61.47       43.69      7.04 o
  -4  17  13        5.44        5.62      6.33 o
  -3  17  13       45.46       49.89      4.50 o
  -2  17  13       39.95       38.41      6.46 o
  -1  17  13       46.40       58.04      7.40 o
   0  17  13      186.42      181.68     17.30 o
   1  17  13        0.08        0.04      3.15 o
   2  17  13        0.82        3.67      3.57 o
   3  17  13       31.12       31.11      4.99 o
   4  17  13        1.26       -3.43      4.16 o
  -3  18  13       30.87       34.06      6.60 o
  -2  18  13       15.59       17.04      3.33 o
  -1  18  13      336.70      360.13     28.58 o
   0  18  13        0.06        2.19      3.60 o
   1  18  13      315.46      306.88     35.53 o
   2  18  13       61.42       67.27     11.10 o
   3  18  13       43.22       36.58      6.15 o
   4  18  13        2.06        1.69      6.24 o
  -3  19  13       99.60       86.75      8.47 o
  -2  19  13       43.70       40.32      5.18 o
  -1  19  13        9.87        8.37      3.34 o
   0  19  13      134.20      138.12      9.01 o
   1  19  13        0.02        4.98      6.82 o
   2  19  13        0.07       -3.82      3.98 o
   3  19  13       25.23       18.37      4.37 o
  -2  20  13        4.32        1.56      4.67 o
  -1  20  13       36.94       42.30      7.53 o
   0  20  13        3.21        4.12      8.38 o
   1  20  13      144.39      118.16     18.32 o
   2  20  13        0.03       -2.76      4.90 o
  -1  21  13      160.01      112.88     10.08 o
  -8   0  14       29.33       14.71      4.90 o
  -6   0  14      119.56      134.54      6.78 o
  -4   0  14      593.09      592.23     21.85 o
  -2   0  14      452.06      426.48     14.63 o
   0   0  14        3.64        9.72      3.66 o
   2   0  14      511.14      458.07     11.51 o
   4   0  14       87.56       93.88      4.73 o
   6   0  14      669.10      775.59     21.05 o
  -8   1  14       48.22       34.97      6.29 o
  -7   1  14       10.69        7.23      2.67 o
  -6   1  14       29.15       24.12      2.67 o
  -5   1  14       65.35       71.63      3.40 o
  -4   1  14       14.71       19.97      3.03 o
  -3   1  14      324.23      342.21      8.99 o
  -2   1  14        0.03       -2.09      3.92 o
  -1   1  14       55.54       64.67      3.28 o
   0   1  14       77.18       73.32      3.97 o
   1   1  14      365.14      353.24      8.57 o
   2   1  14       13.79       15.22      1.92 o
   3   1  14       13.54       12.92      3.39 o
   4   1  14      141.40      136.00      9.23 o
   5   1  14        1.18       -1.42      2.54 o
   6   1  14       10.88       12.08      5.22 o
   7   1  14       78.59       74.82      3.57 o
  -8   2  14        3.76        1.74      3.29 o
  -7   2  14       97.79      104.29      4.33 o
  -6   2  14       15.46       18.62      3.92 o
  -5   2  14      224.32      235.49      6.72 o
  -4   2  14      183.10      193.82      7.13 o
  -3   2  14       78.93       83.46      4.38 o
  -2   2  14      545.36      551.58     12.20 o
  -1   2  14      163.34      147.07      4.89 o
   0   2  14        3.72        5.77      2.59 o
   1   2  14     2163.88     2240.77     36.51 o
   2   2  14       28.13       21.91      1.89 o
   3   2  14       52.51       51.42      2.62 o
   4   2  14        4.79        6.20      2.29 o
   5   2  14      105.03      118.65      9.90 o
   6   2  14      175.80      189.03      8.43 o
   7   2  14      448.87      456.13     13.20 o
  -8   3  14       52.64       47.29      8.16 o
  -7   3  14        0.85       -1.83      2.44 o
  -6   3  14       25.80       27.69      4.50 o
  -5   3  14      110.47      103.48      6.02 o
  -4   3  14        0.56        2.33      2.04 o
  -3   3  14       87.50       90.94      4.39 o
  -2   3  14       11.60       10.39      2.67 o
  -1   3  14       32.67       33.16      5.08 o
   0   3  14       47.77       45.05      6.24 o
   1   3  14       65.88       55.41      6.82 o
   2   3  14      106.53       96.71      4.50 o
   3   3  14      145.56      137.93      3.97 o
   4   3  14       40.42       40.65      5.08 o
   5   3  14       81.93       84.08      6.55 o
   6   3  14      186.31      222.28      6.51 o
   7   3  14      168.49      180.85      5.78 o
  -8   4  14      176.70      130.75      7.84 o
  -7   4  14        0.16        1.91      2.65 o
  -6   4  14       47.37       41.30      3.31 o
  -5   4  14        0.05        3.41      2.54 o
  -4   4  14      112.22      116.01      4.34 o
  -3   4  14        8.50       13.44      5.39 o
  -2   4  14      373.63      391.01      9.38 o
  -1   4  14      290.31      287.70      9.94 o
   0   4  14      245.43      232.62      6.43 o
   1   4  14       60.88       57.71      4.23 o
   2   4  14       63.41       64.51      2.77 o
   3   4  14       91.30       82.24      3.21 o
   4   4  14       10.93        9.77      3.70 o
   5   4  14        8.10       10.50      2.74 o
   6   4  14       95.88      106.71      5.30 o
   7   4  14        0.07        3.84      2.60 o
  -8   5  14        3.29       -5.44      5.44 o
  -7   5  14      155.82      168.20      6.17 o
  -6   5  14        7.33        6.01      3.05 o
  -5   5  14       21.43       24.40      3.04 o
  -4   5  14      292.60      309.13      7.92 o
  -3   5  14       57.10       69.36      4.59 o
  -2   5  14        8.76        4.64      2.88 o
  -1   5  14        5.62        7.42      2.03 o
   0   5  14       27.26       25.86      2.85 o
   1   5  14        2.39        1.56      4.95 o
   2   5  14       53.89       50.53      2.27 o
   3   5  14        4.20        5.89      1.92 o
   4   5  14        7.11        7.53      2.46 o
   5   5  14       11.08       10.91      2.39 o
   6   5  14      135.51      158.38      7.27 o
   7   5  14        1.17        3.42      2.95 o
  -7   6  14       27.62       27.71      3.91 o
  -6   6  14       36.77       32.91      3.36 o
  -5   6  14      325.14      338.87     17.08 o
  -4   6  14      254.47      264.41      7.11 o
  -3   6  14       13.24       13.64      3.39 o
  -2   6  14       12.35       12.99      5.93 o
  -1   6  14        0.01       -2.18      2.18 o
   0   6  14      316.48      309.18     15.96 o
   1   6  14        6.46        2.04      2.05 o
   2   6  14       28.43       22.34      1.92 o
   3   6  14        0.86        0.04      5.44 o
   4   6  14       22.83       23.91      2.20 o
   5   6  14       12.29       12.36      2.24 o
   6   6  14       32.30       32.56      2.98 o
   7   6  14       10.82        8.58      2.64 o
  -7   7  14       16.21       12.37      4.73 o
  -6   7  14        3.46        4.49      2.85 o
  -5   7  14       12.63       18.15      2.67 o
  -4   7  14       82.41       86.57      9.05 o
  -3   7  14      233.74      252.00      6.76 o
  -2   7  14       29.32       28.18      5.17 o
  -1   7  14      107.48       98.65      4.15 o
   0   7  14       48.08       51.00      3.71 o
   1   7  14      548.93      514.22     12.53 o
   2   7  14       61.92       60.89      3.25 o
   3   7  14        2.32        3.61      2.90 o
   4   7  14        4.73        8.81      2.04 o
   5   7  14        4.76        3.81      2.74 o
   6   7  14        0.00        1.30      2.17 o
   7   7  14        8.44        7.72      5.13 o
  -7   8  14       16.63       13.62      2.82 o
  -6   8  14       13.39       15.16      3.20 o
  -5   8  14        4.67        9.99      3.79 o
  -4   8  14      358.06      392.15     12.10 o
  -3   8  14      205.83      215.67      6.11 o
  -2   8  14       16.70       13.53      2.67 o
  -1   8  14        2.87        1.96      4.46 o
   0   8  14       90.92       77.17      3.87 o
   1   8  14        6.68        5.81      2.67 o
   2   8  14       58.09       63.36      3.91 o
   3   8  14        5.95       10.64      3.57 o
   4   8  14      194.70      221.43      5.58 o
   5   8  14        0.58       -2.56      2.56 o
   6   8  14       17.69       21.75      3.92 o
   7   8  14       24.70       20.22      4.77 o
  -7   9  14        8.43        4.45      3.34 o
  -6   9  14       13.31        5.78      4.13 o
  -5   9  14      112.52      119.74      6.15 o
  -4   9  14      159.80      166.85      6.24 o
  -3   9  14       29.51       28.20      4.55 o
  -2   9  14      283.61      267.20      9.14 o
  -1   9  14      143.19      140.02      5.26 o
   0   9  14        6.74        8.32      2.60 o
   1   9  14       11.28       10.30      3.21 o
   2   9  14        0.27        1.01      2.29 o
   3   9  14      193.44      192.18      6.38 o
   4   9  14       47.59       52.69      2.96 o
   5   9  14        6.71        7.10      2.05 o
   6   9  14        0.16        1.20      2.85 o
  -7  10  14       18.14       15.69      4.52 o
  -6  10  14       62.32       59.91      8.92 o
  -5  10  14        0.36       -1.93      5.39 o
  -4  10  14       27.22       29.71      3.62 o
  -3  10  14       19.27       23.06      3.18 o
  -2  10  14       29.11       29.09      3.88 o
  -1  10  14       82.34       90.32      4.32 o
   0  10  14        2.24        1.10      4.86 o
   1  10  14        7.32        7.76      5.22 o
   2  10  14       32.58       35.31      3.26 o
   3  10  14       42.13       41.44      2.45 o
   4  10  14       81.03       86.71      3.47 o
   5  10  14       64.93       70.71      3.26 o
   6  10  14        3.68        3.25      2.42 o
  -6  11  14        2.70        0.59      4.20 o
  -5  11  14      115.10      116.69     18.41 o
  -4  11  14      157.29      159.02      6.87 o
  -3  11  14        1.87        5.86      2.94 o
  -2  11  14      130.32      139.27      9.36 o
  -1  11  14       16.07       12.28      3.08 o
   0  11  14        0.01        2.01      2.21 o
   1  11  14      213.03      231.31      7.14 o
   2  11  14       38.45       31.56      2.93 o
   3  11  14       90.39       85.32      9.72 o
   4  11  14        3.95        4.28      3.52 o
   5  11  14       40.93       35.99      3.52 o
   6  11  14        0.34        2.59      3.25 o
  -6  12  14       40.41       37.29      5.57 o
  -5  12  14        0.66       -0.15      4.01 o
  -4  12  14       13.53        2.42      3.05 o
  -3  12  14       36.18       36.21      3.70 o
  -2  12  14      269.51      319.67     14.09 o
  -1  12  14       22.60       27.90      5.35 o
   0  12  14       26.62       31.06      3.19 o
   1  12  14      252.22      278.16     16.14 o
   2  12  14      776.24      805.62     19.09 o
   3  12  14      109.56      109.89      4.79 o
   4  12  14        0.34        2.96      3.66 o
   5  12  14        1.32       -0.05      2.81 o
   6  12  14      355.14      327.08     14.74 o
  -6  13  14        0.11        4.35      6.11 o
  -5  13  14        1.59       -1.17      3.94 o
  -4  13  14       37.07       34.62      4.06 o
  -3  13  14      246.10      250.60     11.37 o
  -2  13  14       48.89       45.38      4.99 o
  -1  13  14      111.72      118.85      7.67 o
   0  13  14       46.26       46.92      2.99 o
   1  13  14       13.41        9.01      3.57 o
   2  13  14      180.78      209.45      6.59 o
   3  13  14       27.22       27.75      2.93 o
   4  13  14        1.98        1.54      2.36 o
   5  13  14       88.38       71.63      6.20 o
  -6  14  14        0.66       -6.24      7.76 o
  -5  14  14       78.10       73.70      5.88 o
  -4  14  14       24.61       34.82      4.08 o
  -3  14  14        2.37        1.77      3.30 o
  -2  14  14       63.22       71.06      5.53 o
  -1  14  14      252.14      281.25      8.89 o
   0  14  14        5.25        8.61      2.82 o
   1  14  14       77.68       90.85      4.55 o
   2  14  14       79.21       83.68      6.24 o
   3  14  14        9.31        5.90      2.43 o
   4  14  14       14.86       10.02      2.76 o
   5  14  14      158.01      155.72     13.46 o
  -5  15  14       84.05       91.66      6.36 o
  -4  15  14       11.45       13.04      4.21 o
  -3  15  14        3.00        8.75      3.85 o
  -2  15  14       33.99       32.72      5.97 o
  -1  15  14       12.30       14.22      3.34 o
   0  15  14       54.21       72.69      4.94 o
   1  15  14      135.41      168.85     13.42 o
   2  15  14        0.83        0.16      3.48 o
   3  15  14       74.89       76.32     15.02 o
   4  15  14        4.63       10.33      3.25 o
   5  15  14       44.86       37.80      4.86 o
  -5  16  14        9.90       19.26      5.26 o
  -4  16  14       78.53       86.84      8.11 o
  -3  16  14        0.50        7.04      4.19 o
  -2  16  14        4.16        2.85      3.83 o
  -1  16  14       85.25       90.69      5.40 o
   0  16  14      101.72      113.83     16.27 o
   1  16  14      400.08      446.08     30.05 o
   2  16  14       16.19       10.90      2.77 o
   3  16  14        7.18        8.45      4.32 o
   4  16  14       25.00       24.57      9.49 o
  -4  17  14       25.17       26.03      5.62 o
  -3  17  14       13.00       10.61      6.24 o
  -2  17  14       56.59       60.16      4.95 o
  -1  17  14       97.86      108.16      7.53 o
   0  17  14        0.99        2.94      5.48 o
   1  17  14       16.99       17.85      3.99 o
   2  17  14       33.03       26.57      8.56 o
   3  17  14        1.48       -1.18      3.69 o
   4  17  14       29.29       23.45      5.35 o
  -3  18  14        2.78        1.25      4.46 o
  -2  18  14        0.10       -3.31      4.28 o
  -1  18  14      165.23      173.11      8.54 o
   0  18  14       96.49       96.11     15.38 o
   1  18  14       15.28        6.22     12.97 o
   2  18  14        9.98        8.96      7.31 o
   3  18  14        0.11        1.16      3.66 o
  -3  19  14      147.64      115.55     12.21 o
  -2  19  14       14.33       11.29      5.17 o
  -1  19  14       31.47       27.93      4.09 o
   0  19  14       34.43       26.62      3.30 o
   1  19  14       58.89       50.09      8.29 o
   2  19  14        6.85        8.92      3.74 o
  -1  20  14       17.69        9.18      4.90 o
   0  20  14      100.65       77.74      5.08 o
   1  20  14        2.99       -1.78      4.81 o
  -7   0  15        2.71       -2.14      3.83 o
  -5   0  15      524.70      602.52     23.81 o
  -3   0  15      559.20      561.53     20.07 o
  -1   0  15      766.99      798.66     23.55 o
   1   0  15        4.41        5.97      3.39 o
   3   0  15      171.10      159.78      6.24 o
   5   0  15      159.52      171.19      7.13 o
   7   0  15      189.85      187.86     10.43 o
  -7   1  15        2.46       -0.90      2.24 o
  -6   1  15       63.26       62.97      5.93 o
  -5   1  15        0.50        1.64      3.13 o
  -4   1  15        3.37        7.62      3.74 o
  -3   1  15      136.70      151.56      5.64 o
  -2   1  15      230.44      208.22      8.20 o
  -1   1  15        6.90        3.69      3.88 o
   0   1  15        0.78        3.60      2.36 o
   1   1  15      142.95      133.44      5.10 o
   2   1  15      584.35      586.52     11.19 o
   3   1  15      122.10      116.06      3.69 o
   4   1  15        9.18        4.50      2.63 o
   5   1  15        9.20       13.01      2.80 o
   6   1  15      147.39      167.28      6.05 o
   7   1  15       56.94       51.00     12.04 o
  -7   2  15       64.20       62.09      3.66 o
  -6   2  15       94.94       95.63      4.41 o
  -5   2  15      286.23      299.75      8.25 o
  -4   2  15       46.74       50.49      4.11 o
  -3   2  15       49.68       60.62      5.57 o
  -2   2  15      144.28      134.28      5.03 o
  -1   2  15        6.25        8.70      5.71 o
   0   2  15       29.24       25.47      3.04 o
   1   2  15      418.16      413.30     12.04 o
   2   2  15      107.60      111.57      3.37 o
   3   2  15       57.47       52.56      2.76 o
   4   2  15        1.67       -2.03      2.03 o
   5   2  15      109.01      129.45      9.50 o
   6   2  15      527.87      584.40     14.00 o
   7   2  15        0.43        0.20      2.70 o
  -7   3  15       63.58       64.02      9.90 o
  -6   3  15       13.81       11.59      4.73 o
  -5   3  15      478.09      560.00     24.93 o
  -4   3  15       38.55       46.62      4.99 o
  -3   3  15       42.30       40.35      3.79 o
  -2   3  15        0.01        0.19      4.86 o
  -1   3  15        0.86        1.21      2.22 o
   0   3  15      104.29       96.19      4.16 o
   1   3  15      133.23      137.97      4.72 o
   2   3  15        3.51        3.56      1.85 o
   3   3  15      201.49      198.59      5.01 o
   4   3  15       20.45       21.28      2.42 o
   5   3  15        4.73        6.65      2.75 o
   6   3  15        6.27        4.00      2.74 o
   7   3  15      155.37      132.63     10.39 o
  -7   4  15      154.80      156.65      5.93 o
  -6   4  15       67.58       70.73      4.39 o
  -5   4  15       96.97      102.74      4.35 o
  -4   4  15        0.04        0.13      7.00 o
  -3   4  15       52.82       54.74      3.59 o
  -2   4  15        4.77        1.45      5.04 o
  -1   4  15        6.05        8.17      3.79 o
   0   4  15      291.32      282.88      7.96 o
   1   4  15      379.01      381.55     11.05 o
   2   4  15       20.99       22.28      1.92 o
   3   4  15       23.75       21.24      2.35 o
   4   4  15        0.72       -2.02      2.80 o
   5   4  15        7.21       10.08      2.61 o
   6   4  15       78.83       76.86      4.11 o
   7   4  15        2.73        3.32      4.32 o
  -7   5  15       59.95       56.50      4.13 o
  -6   5  15       13.13       10.64      3.13 o
  -5   5  15       33.46       41.36      7.40 o
  -4   5  15       92.94       94.21      3.79 o
  -3   5  15       91.36      102.42     13.60 o
  -2   5  15       10.22       15.06      3.12 o
  -1   5  15        4.50        4.96      2.16 o
   0   5  15      408.70      420.75     11.24 o
   1   5  15       48.46       46.99      5.30 o
   2   5  15        3.10        3.30      2.80 o
   3   5  15       20.31       21.71      3.88 o
   4   5  15       77.72       83.34      3.28 o
   5   5  15       17.65       20.90      2.72 o
   6   5  15       30.56       29.38      3.12 o
   7   5  15       19.69       16.36      3.23 o
  -7   6  15       14.25       12.26      2.67 o
  -6   6  15       79.87       90.19      5.02 o
  -5   6  15      185.34      215.63      8.03 o
  -4   6  15       48.05       48.71      4.99 o
  -3   6  15       90.66       95.28      4.43 o
  -2   6  15       58.90       59.76      3.79 o
  -1   6  15       17.95       13.08      2.49 o
   0   6  15      118.59      118.25      5.10 o
   1   6  15       54.94       58.01      3.87 o
   2   6  15       15.09       14.82      2.59 o
   3   6  15       37.50       41.14      2.60 o
   4   6  15      117.93      133.27      4.24 o
   5   6  15       27.77       32.66      4.15 o
   6   6  15      302.04      327.21      9.21 o
  -7   7  15       30.85       27.79      3.05 o
  -6   7  15       63.65       59.16      4.84 o
  -5   7  15        9.97        4.40      4.73 o
  -4   7  15      193.34      185.37     11.72 o
  -3   7  15       55.91       67.68      4.59 o
  -2   7  15       20.08       11.23      2.65 o
  -1   7  15       49.39       47.14     12.21 o
   0   7  15       69.66       68.34      3.98 o
   1   7  15       39.72       37.42      4.90 o
   2   7  15       11.05       14.18      2.55 o
   3   7  15       18.78       19.66      2.48 o
   4   7  15        1.19       -2.17      2.17 o
   5   7  15        2.75        1.37      1.99 o
   6   7  15        2.34       -1.79      2.39 o
  -7   8  15      113.49      108.20      7.72 o
  -6   8  15       30.11       34.10      5.62 o
  -5   8  15      292.25      316.14     21.00 o
  -4   8  15       93.77      116.25      5.54 o
  -3   8  15       58.28       61.23      4.46 o
  -2   8  15       61.93       51.22      3.66 o
  -1   8  15        1.37        1.69      2.39 o
   0   8  15        6.66        8.30      2.65 o
   1   8  15        2.64        0.79      2.59 o
   2   8  15       10.42       12.37      2.48 o
   3   8  15       12.52       13.86      1.99 o
   4   8  15       65.74       73.70      3.52 o
   5   8  15       52.05       59.20      3.31 o
   6   8  15      151.96      145.76      4.96 o
  -7   9  15       14.71        7.54      5.55 o
  -6   9  15        4.78        1.69      3.50 o
  -5   9  15       24.99       26.05      4.06 o
  -4   9  15       19.12       31.16      3.95 o
  -3   9  15       52.27       56.35      5.53 o
  -2   9  15        1.53        0.23      2.74 o
  -1   9  15        0.35       -1.28      3.03 o
   0   9  15       31.82       29.82      4.23 o
   1   9  15        7.86        7.33      2.72 o
   2   9  15       87.50       94.52      7.58 o
   3   9  15       35.69       30.43      4.95 o
   4   9  15        0.67        1.27      2.44 o
   5   9  15        0.00       -2.63      2.63 o
   6   9  15        6.99        6.22      2.44 o
  -6  10  15        0.06        3.68      4.81 o
  -5  10  15        3.32        2.72      4.95 o
  -4  10  15        5.75        2.41      4.29 o
  -3  10  15        3.63        3.39      4.19 o
  -2  10  15      184.47      177.56     16.45 o
  -1  10  15       18.52       17.24      2.44 o
   0  10  15      178.47      173.85      6.40 o
   1  10  15       53.03       56.50      4.01 o
   2  10  15       28.08       22.14      4.15 o
   3  10  15       38.83       35.61      2.63 o
   4  10  15        0.10       -0.85      2.36 o
   5  10  15        0.32        3.02      2.64 o
   6  10  15       30.07       21.87      5.97 o
  -6  11  15        0.38       11.17      8.47 o
  -5  11  15        1.29       -0.74      4.46 o
  -4  11  15       59.44       45.07      5.45 o
  -3  11  15       91.49       86.57      6.78 o
  -2  11  15       73.86       85.23      7.49 o
  -1  11  15       15.78       15.16      2.73 o
   0  11  15      210.40      224.40     11.73 o
   1  11  15       10.29        7.38      3.54 o
   2  11  15       22.96       29.91      3.87 o
   3  11  15        3.59        5.40      3.97 o
   4  11  15       19.12       20.37      3.24 o
   5  11  15        0.05       -1.17      3.06 o
  -6  12  15        2.66        6.69      4.19 o
  -5  12  15       27.40       21.98      4.03 o
  -4  12  15       33.10       34.00      4.99 o
  -3  12  15       20.87       18.99      5.17 o
  -2  12  15        9.82       13.91      5.35 o
  -1  12  15       46.35       54.83      5.53 o
   0  12  15      157.59      166.10      6.40 o
   1  12  15      132.23      128.88      5.51 o
   2  12  15      107.33      107.18      4.66 o
   3  12  15      408.27      423.34     12.99 o
   4  12  15       24.40       24.81      4.59 o
   5  12  15      158.14      151.53      5.79 o
  -5  13  15        1.68       -0.38      6.11 o
  -4  13  15        0.39        3.32      3.83 o
  -3  13  15      328.89      333.32     15.43 o
  -2  13  15      107.53      116.98      8.83 o
  -1  13  15        2.70        4.10      3.83 o
   0  13  15       39.76       44.31      4.81 o
   1  13  15      196.80      213.13      8.43 o
   2  13  15      241.40      245.89      9.50 o
   3  13  15       26.31       20.87      3.70 o
   4  13  15        8.01        6.19      3.74 o
   5  13  15       86.14       64.98      6.29 o
  -5  14  15        4.69        1.99     10.34 o
  -4  14  15       14.81       12.82      6.46 o
  -3  14  15      564.19      573.00     28.27 o
  -2  14  15       35.49       37.62      5.35 o
  -1  14  15        5.88        6.06      3.83 o
   0  14  15        0.07        3.12      4.99 o
   1  14  15        1.29       -3.12      3.12 o
   2  14  15      163.18      157.59      7.20 o
   3  14  15       87.36       83.92      5.01 o
   4  14  15       45.86       47.65      9.27 o
  -5  15  15       56.17       43.20     13.46 o
  -4  15  15        0.70       -0.18      4.46 o
  -3  15  15       79.83       79.44      6.95 o
  -2  15  15       15.52       17.03      4.64 o
  -1  15  15       52.97       62.05      6.33 o
   0  15  15       25.90       43.77      5.79 o
   1  15  15        2.97        7.63      3.87 o
   2  15  15      185.99      207.82     35.66 o
   3  15  15       17.31       10.25      3.12 o
   4  15  15        0.05       -4.28      4.28 o
  -4  16  15       17.23       19.52      7.31 o
  -3  16  15        0.07        5.62      6.06 o
  -2  16  15        6.56        7.93      3.92 o
  -1  16  15       75.70       88.09      7.93 o
   0  16  15        0.39        2.79      2.96 o
   1  16  15       35.57       21.88      3.68 o
   2  16  15        0.00       -0.33      3.67 o
   3  16  15        0.86       -1.59      2.61 o
  -3  17  15       61.80       48.41      6.33 o
  -2  17  15       14.48       17.30      6.69 o
  -1  17  15       81.41       80.60      6.51 o
   0  17  15        0.85       -1.23      4.05 o
   1  17  15        0.34        4.17      3.53 o
   2  17  15        8.78        8.82      3.84 o
   3  17  15       43.62       36.02      5.53 o
  -3  18  15       10.58        1.43      6.06 o
  -2  18  15       89.62       77.03      7.67 o
  -1  18  15      154.66      161.67     13.69 o
   0  18  15       24.93       20.38      3.56 o
   1  18  15       12.50        9.92      3.66 o
   2  18  15        1.47        6.60      4.55 o
  -1  19  15       24.31        7.93      5.44 o
   0  19  15       75.69       45.74      6.95 o
   1  19  15        0.03        2.76      3.74 o
  -6   0  16       70.25       54.30      6.78 o
  -4   0  16       24.25       26.57      4.46 o
  -2   0  16       33.42       28.17      4.19 o
   0   0  16      466.64      456.44     17.48 o
   2   0  16      494.29      508.17     19.53 o
   4   0  16       10.40       11.59      3.30 o
   6   0  16       56.75       58.84      4.99 o
  -7   1  16       79.34       80.45      7.31 o
  -6   1  16        0.67       -0.20      3.24 o
  -5   1  16       37.21       32.85      4.23 o
  -4   1  16       67.04       72.36      4.47 o
  -3   1  16        5.18       10.20      3.41 o
  -2   1  16       61.80       66.99      6.60 o
  -1   1  16      132.19      132.53      5.27 o
   0   1  16      752.35      768.37     19.49 o
   1   1  16     1397.96     1452.37     35.17 o
   2   1  16      404.96      408.40     12.20 o
   3   1  16       21.35       18.88      3.08 o
   4   1  16       28.26       31.48      3.88 o
   5   1  16       48.16       51.07      3.73 o
   6   1  16      215.83      222.15      6.84 o
  -7   2  16        0.14       -0.64      3.23 o
  -6   2  16        1.49       -0.27      3.81 o
  -5   2  16       86.87       88.46      4.93 o
  -4   2  16       17.89       20.05      4.68 o
  -3   2  16       88.71       92.04      4.67 o
  -2   2  16        0.44        1.12      4.06 o
  -1   2  16        7.69        7.03      2.77 o
   0   2  16      204.95      215.40      7.45 o
   1   2  16        1.58        1.35      2.87 o
   2   2  16        0.58        6.30      3.10 o
   3   2  16       65.13       69.63      3.12 o
   4   2  16        0.01       -2.28      2.28 o
   5   2  16       15.13       20.07      2.98 o
   6   2  16      111.87      128.68      5.71 o
  -7   3  16       57.17       47.48      3.62 o
  -6   3  16       52.07       50.86      4.88 o
  -5   3  16      368.70      402.20     12.29 o
  -4   3  16      149.47      162.11     14.00 o
  -3   3  16      129.70      138.08      5.48 o
  -2   3  16        0.18       -1.21      2.65 o
  -1   3  16        0.38        1.77      2.23 o
   0   3  16       12.72       12.37      3.72 o
   1   3  16       35.57       35.05      3.24 o
   2   3  16      178.94      181.27      6.53 o
   3   3  16       14.95       17.74      3.08 o
   4   3  16      134.39      145.12      4.44 o
   5   3  16       12.64       15.67      4.06 o
   6   3  16       15.14       18.83      4.68 o
  -7   4  16       87.79       80.29      5.01 o
  -6   4  16      119.30      117.51      5.46 o
  -5   4  16       17.26       22.48      3.07 o
  -4   4  16      206.43      233.01      8.28 o
  -3   4  16        0.64        1.27      3.54 o
  -2   4  16      135.37      128.01      5.74 o
  -1   4  16        2.78        0.68      2.62 o
   0   4  16      549.30      551.99     21.23 o
   1   4  16       48.90       49.36      3.37 o
   2   4  16       15.34       13.35      4.06 o
   3   4  16       25.74       24.77      2.55 o
   4   4  16       24.97       27.91      2.78 o
   5   4  16       41.96       49.44      3.24 o
   6   4  16      142.60      156.33      5.89 o
  -7   5  16       84.19       77.22      6.20 o
  -6   5  16      140.24      138.23     12.97 o
  -5   5  16       12.52       10.84      3.40 o
  -4   5  16       62.91       55.82      4.48 o
  -3   5  16       58.44       59.29      5.44 o
  -2   5  16        1.19       -3.27      3.27 o
  -1   5  16        2.67        5.87      3.00 o
   0   5  16        4.37        4.05      2.90 o
   1   5  16        4.44        3.23      5.30 o
   2   5  16       11.84        7.46      8.07 o
   3   5  16        1.22       -1.30      2.50 o
   4   5  16       25.97       30.08      2.96 o
   5   5  16       17.91       14.30      3.06 o
   6   5  16      205.46      213.34      7.09 o
  -7   6  16        2.01        0.82      4.21 o
  -6   6  16       13.06       11.77      3.69 o
  -5   6  16        0.04        6.52      5.66 o
  -4   6  16      230.06      249.79      8.89 o
  -3   6  16       26.45       28.11      3.83 o
  -2   6  16      110.08      106.53      5.71 o
  -1   6  16        1.36        3.65      3.37 o
   0   6  16        7.83        7.57      6.33 o
   1   6  16       48.33       36.34      4.14 o
   2   6  16        1.20        3.77      2.42 o
   3   6  16       35.51       33.41      2.92 o
   4   6  16      124.28      134.28      4.26 o
   5   6  16       11.82        9.98      2.69 o
   6   6  16      133.56      127.49      8.96 o
  -6   7  16       22.95       19.78      7.27 o
  -5   7  16        7.59       11.41      3.50 o
  -4   7  16        5.04        6.24      4.90 o
  -3   7  16        4.98        8.48      3.61 o
  -2   7  16       39.46       28.21      8.29 o
  -1   7  16        4.36        5.88      3.08 o
   0   7  16       64.20       60.58      5.71 o
   1   7  16        0.00       -2.63      2.63 o
   2   7  16        0.21        4.48      8.56 o
   3   7  16       42.76       40.18      2.67 o
   4   7  16       20.77       20.41      2.68 o
   5   7  16        0.42        1.04      2.30 o
   6   7  16        0.29        1.93      3.51 o
  -6   8  16       26.50       20.82      4.70 o
  -5   8  16        0.39        1.49      3.39 o
  -4   8  16      267.51      291.06     23.45 o
  -3   8  16       54.17       49.21      3.71 o
  -2   8  16        8.01       11.36      4.01 o
  -1   8  16        4.40        0.03      6.24 o
   0   8  16       36.22       46.69     12.39 o
   1   8  16       12.87       11.91      2.87 o
   2   8  16       63.04       65.94      4.27 o
   3   8  16        0.04       -1.38      2.85 o
   4   8  16        6.88        7.55      2.30 o
   5   8  16        4.93        4.57      3.52 o
   6   8  16        0.53        4.76      2.75 o
  -6   9  16      231.03      194.38     10.58 o
  -5   9  16        3.38        9.31      4.54 o
  -4   9  16       30.03       37.69      5.13 o
  -3   9  16       19.24       21.31      6.24 o
  -2   9  16        1.35        0.38      2.40 o
  -1   9  16       23.88       25.84      5.75 o
   0   9  16        9.58        4.89      6.20 o
   1   9  16       45.15       47.90      6.64 o
   2   9  16        5.53        7.57      3.30 o
   3   9  16       11.87       17.63      3.13 o
   4   9  16        1.29        2.48      2.30 o
   5   9  16        1.76        4.01      2.46 o
  -6  10  16       26.86       24.05      6.22 o
  -5  10  16        3.16        6.06      4.32 o
  -4  10  16        9.25        3.06      3.19 o
  -3  10  16        2.42        8.38      5.79 o
  -2  10  16      100.42      104.94      7.76 o
  -1  10  16       16.20       17.10      3.62 o
   0  10  16        3.61        6.09      6.15 o
   1  10  16       73.32       71.25      5.62 o
   2  10  16      247.47      247.13     14.44 o
   3  10  16        1.84        2.01      3.66 o
   4  10  16        3.19        4.64      2.93 o
   5  10  16        6.31        4.44      3.28 o
  -6  11  16       21.77       11.50      5.79 o
  -5  11  16      101.03      106.23      7.15 o
  -4  11  16      557.48      578.46     19.78 o
  -3  11  16      124.24      144.35      9.54 o
  -2  11  16        2.07       -3.39      3.66 o
  -1  11  16       18.13       15.96      4.46 o
   0  11  16       95.94       93.70      4.70 o
   1  11  16      356.55      408.52     12.94 o
   2  11  16      125.17      128.03      6.13 o
   3  11  16        2.04        3.18      2.95 o
   4  11  16       77.74       76.35      4.29 o
   5  11  16        2.63       -0.11      2.49 o
  -5  12  16        2.63        5.75      4.53 o
  -4  12  16       48.02       42.64      5.35 o
  -3  12  16       82.55      100.12     10.52 o
  -2  12  16        3.68        9.36      3.83 o
  -1  12  16        9.38       11.23      4.28 o
   0  12  16       57.06       47.61      3.90 o
   1  12  16        0.03        0.14      3.13 o
   2  12  16        8.15        2.46      3.72 o
   3  12  16      172.04      166.46     10.43 o
   4  12  16       13.06       15.58      3.35 o
   5  12  16        6.34        4.23      3.00 o
  -5  13  16       68.65       63.32      6.04 o
  -4  13  16       54.01       45.00      5.22 o
  -3  13  16      150.56      122.86     10.08 o
  -2  13  16        0.01        5.71      3.83 o
  -1  13  16        2.52        3.30      5.35 o
   0  13  16        0.05        5.26      4.01 o
   1  13  16     1547.48     1678.34     57.83 o
   2  13  16        5.92        4.85      3.06 o
   3  13  16        3.06        1.49      2.98 o
   4  13  16        1.87        1.49      6.02 o
  -4  14  16       32.17       20.16      4.46 o
  -3  14  16       18.25       21.40      6.60 o
  -2  14  16      231.36      269.01     14.53 o
  -1  14  16      309.59      360.96     20.69 o
   0  14  16        2.51        1.78      4.99 o
   1  14  16       32.55       32.27      4.73 o
   2  14  16       44.68       42.08      4.46 o
   3  14  16        2.46        5.23      3.12 o
   4  14  16       13.94       11.84      3.55 o
  -4  15  16      104.81       87.91      9.99 o
  -3  15  16       84.03       85.23      7.31 o
  -2  15  16       26.95       13.11      5.53 o
  -1  15  16      272.11      297.01     15.34 o
   0  15  16       81.92       90.23      7.67 o
   1  15  16       21.56       21.75      4.90 o
   2  15  16      485.80      480.49     24.70 o
   3  15  16       13.98       10.16      3.39 o
  -3  16  16        2.77        1.34      4.37 o
  -2  16  16        8.70        7.49      4.55 o
  -1  16  16       52.51       52.96      6.42 o
   0  16  16        2.57        4.10      3.39 o
   1  16  16       46.24       36.55      4.99 o
   2  16  16       45.88       40.30      4.37 o
  -3  17  16       31.40       26.84      7.40 o
  -2  17  16       61.36       70.16      7.31 o
  -1  17  16       94.55      103.78      9.00 o
   0  17  16        0.17       -3.30      4.90 o
   1  17  16       13.75        7.85      4.90 o
   2  17  16        3.49        0.71      3.12 o
  -1  18  16        1.58       -1.34      3.92 o
   0  18  16        4.10        7.31      3.66 o
   1  18  16        0.44       -2.32      3.12 o
  -5   0  17      259.64      200.89     15.87 o
  -3   0  17      223.87      246.19     14.09 o
  -1   0  17        1.64        4.99      4.19 o
   1   0  17      395.71      412.98     17.39 o
   3   0  17        6.62        6.78      3.03 o
   5   0  17       47.87       58.04      5.08 o
  -6   1  17       26.19       15.15      4.32 o
  -5   1  17      189.17      209.80     11.72 o
  -4   1  17        2.91        3.22      3.48 o
  -3   1  17      239.65      253.53      8.76 o
  -2   1  17        0.64       10.07      3.28 o
  -1   1  17       10.87       15.04      3.32 o
   0   1  17      591.83      607.62     29.66 o
   1   1  17      819.00      874.96     22.52 o
   2   1  17      300.07      317.73     11.55 o
   3   1  17       21.55       18.80      3.88 o
   4   1  17      101.84      126.80     10.34 o
   5   1  17        5.33        5.21      2.89 o
   6   1  17       44.21       40.32      4.11 o
  -7   2  17        1.17        2.50      5.62 o
  -6   2  17      243.75      245.29     15.34 o
  -5   2  17       49.24       47.40      4.82 o
  -4   2  17      142.27      145.39     12.26 o
  -3   2  17      222.79      242.64      8.82 o
  -2   2  17        4.62        7.50      2.92 o
  -1   2  17        0.00        5.06      2.68 o
   0   2  17      377.14      396.60     11.56 o
   1   2  17       18.08       15.39      2.94 o
   2   2  17       12.06       10.55      3.18 o
   3   2  17       72.55       71.06      3.47 o
   4   2  17        0.82        1.15      6.51 o
   5   2  17       12.08       11.68      2.73 o
   6   2  17        0.14       -2.02      3.05 o
  -6   3  17      111.85      101.91      9.99 o
  -5   3  17       27.26       22.77      4.70 o
  -4   3  17      149.98      145.69     14.44 o
  -3   3  17        2.89       -2.12      6.55 o
  -2   3  17       50.61       43.76      3.49 o
  -1   3  17       14.98       16.10      5.57 o
   0   3  17       91.39       93.43      5.05 o
   1   3  17        0.02        0.93      3.19 o
   2   3  17       18.72       13.56      4.08 o
   3   3  17       52.75       57.33      3.35 o
   4   3  17       32.10       33.72      2.95 o
   5   3  17       68.89       82.96      3.92 o
   6   3  17      191.97      182.37      9.08 o
  -6   4  17        1.34        3.83      3.39 o
  -5   4  17        3.56        0.45      4.55 o
  -4   4  17       45.74       36.69      5.53 o
  -3   4  17        4.99        4.55      4.37 o
  -2   4  17       36.33       40.97      3.94 o
  -1   4  17       10.75       12.24      3.20 o
   0   4  17       41.10       42.38      5.30 o
   1   4  17        0.06       -2.06      3.04 o
   2   4  17      171.45      179.64      8.38 o
   3   4  17        0.01        4.35      2.36 o
   4   4  17        4.49        6.80      2.70 o
   5   4  17       11.65        9.81      2.74 o
   6   4  17        6.92        0.45      3.66 o
  -6   5  17        0.12        0.22      3.38 o
  -5   5  17        6.49       11.77      7.31 o
  -4   5  17       74.14       85.46      7.53 o
  -3   5  17        4.71        4.04      3.32 o
  -2   5  17       41.43       43.98      3.55 o
  -1   5  17       15.87       15.53      2.83 o
   0   5  17       25.96       33.47      3.62 o
   1   5  17        5.61        7.47      3.84 o
   2   5  17       43.42       52.57      4.28 o
   3   5  17       31.36       37.30      2.74 o
   4   5  17        4.10        4.16      2.37 o
   5   5  17       16.78       18.13      2.73 o
   6   5  17       61.56       45.96      4.50 o
  -6   6  17        4.75        5.60      3.94 o
  -5   6  17      155.63      148.90     10.43 o
  -4   6  17        0.62        1.87      4.10 o
  -3   6  17       25.72       20.72      3.23 o
  -2   6  17       11.52       10.53      4.86 o
  -1   6  17        9.83        8.06      3.80 o
   0   6  17       12.97       20.47      3.34 o
   1   6  17        2.17        4.98      2.94 o
   2   6  17        2.39        6.33      4.77 o
   3   6  17       39.03       31.16      3.21 o
   4   6  17       24.65       23.76      2.83 o
   5   6  17        2.56        0.42      2.94 o
  -6   7  17       11.03       10.74      7.71 o
  -5   7  17       19.48        8.65      5.88 o
  -4   7  17       10.28       18.45      6.78 o
  -3   7  17        1.24       -0.12      2.96 o
  -2   7  17        0.45        2.11      2.67 o
  -1   7  17        0.37        1.32      3.12 o
   0   7  17        1.95       -1.64      2.98 o
   1   7  17        2.37        2.34      2.74 o
   2   7  17       26.15       30.14      3.24 o
   3   7  17       40.41       40.21      6.20 o
   4   7  17       27.02       31.64      3.66 o
   5   7  17        0.15       -2.15      2.36 o
  -6   8  17        1.28        1.70      4.61 o
  -5   8  17        0.06       -0.36      3.77 o
  -4   8  17        5.45        3.83      4.55 o
  -3   8  17      113.64      104.67      8.02 o
  -2   8  17        0.00       -1.43      4.86 o
  -1   8  17      153.19      143.34      5.75 o
   0   8  17        5.67        2.43      3.28 o
   1   8  17        9.45       10.83      3.01 o
   2   8  17       85.42       89.12      4.82 o
   3   8  17       52.54       66.58      4.93 o
   4   8  17        0.88        8.79      2.59 o
   5   8  17        7.09        6.71      2.55 o
  -6   9  17        9.74       11.83      4.72 o
  -5   9  17        1.88        5.39      4.59 o
  -4   9  17      101.97      122.59      9.27 o
  -3   9  17        0.05        0.36      4.46 o
  -2   9  17        1.50       -0.20      3.60 o
  -1   9  17       57.16       65.20      4.47 o
   0   9  17        0.00        3.53      3.30 o
   1   9  17        8.60        3.28      4.55 o
   2   9  17       14.73       11.91      2.97 o
   3   9  17        0.20        3.01      3.55 o
   4   9  17        0.04       -1.82      3.12 o
   5   9  17       30.49       24.07      3.75 o
  -5  10  17       30.60       27.26      8.34 o
  -4  10  17       17.90       10.70      5.88 o
  -3  10  17        0.81       -4.19      4.19 o
  -2  10  17       19.65       11.50      6.33 o
  -1  10  17       15.70       13.28      3.25 o
   0  10  17      102.93      110.94      5.68 o
   1  10  17      334.51      353.90     23.23 o
   2  10  17      172.87      181.89     16.23 o
   3  10  17       44.51       50.25     10.07 o
   4  10  17       25.55       24.02      4.86 o
   5  10  17       11.47        9.90      3.85 o
  -5  11  17        0.81       -0.89      3.68 o
  -4  11  17       27.51       34.77      5.62 o
  -3  11  17       15.94       22.82      5.71 o
  -2  11  17        3.84        1.52      5.79 o
  -1  11  17       42.80       39.41      6.60 o
   0  11  17       19.95       20.11      3.00 o
   1  11  17       63.61       59.28      8.25 o
   2  11  17      221.85      211.10     21.62 o
   3  11  17        2.95        5.74      3.16 o
   4  11  17       65.49       58.24      6.02 o
  -5  12  17        4.75        5.95      3.88 o
  -4  12  17        4.77        7.76      5.35 o
  -3  12  17      100.37      104.67      8.65 o
  -2  12  17       10.13       14.89      6.15 o
  -1  12  17        9.20        7.85      6.33 o
   0  12  17      474.70      527.49     22.12 o
   1  12  17       16.93       13.12      3.50 o
   2  12  17       69.00       62.94      5.30 o
   3  12  17       59.94       63.35      4.66 o
   4  12  17        5.21        6.13      4.86 o
  -4  13  17       21.44        8.74      5.53 o
  -3  13  17       35.91       29.96      5.62 o
  -2  13  17       12.30       27.55      6.95 o
  -1  13  17       75.19       84.79      8.29 o
   0  13  17      160.79      170.21     11.23 o
   1  13  17       51.76       50.19      6.42 o
   2  13  17      421.03      398.95     18.06 o
   3  13  17        4.77        6.00      3.83 o
   4  13  17        6.00        5.78      3.75 o
  -4  14  17        3.78        3.92      4.81 o
  -3  14  17       29.48       29.96      6.06 o
  -2  14  17       60.69       65.53      7.93 o
  -1  14  17       68.40       78.46      7.40 o
   0  14  17       47.04       39.41      6.78 o
   1  14  17       11.77       12.75      3.83 o
   2  14  17       47.90       42.62      6.42 o
   3  14  17       13.61       13.19      3.74 o
  -3  15  17      142.28      139.98     11.23 o
  -2  15  17       27.00       18.81      4.28 o
  -1  15  17       89.26       94.59      8.56 o
   0  15  17      142.15      147.29     10.61 o
   1  15  17      132.74      119.47      8.47 o
   2  15  17       30.92       28.62      4.46 o
  -2  16  17      151.48      141.14     11.14 o
  -1  16  17        2.12       -1.16      5.88 o
   0  16  17       64.11       51.53      5.80 o
   1  16  17        2.17       -4.90      4.90 o
   2  16  17        8.29        5.88      4.99 o
  -1  17  17        1.40        4.10      4.10 o
   0  17  17        8.50       10.97      5.26 o
  -6   0  18       42.77       29.87      6.51 o
  -4   0  18     1060.02     1193.93     43.54 o
  -2   0  18        3.17       12.12      4.46 o
   0   0  18        2.91        2.67      5.88 o
   2   0  18      128.07      121.88      8.74 o
   4   0  18      726.39      796.04     26.13 o
  -6   1  18      427.68      382.47     22.12 o
  -5   1  18      119.07       98.49      6.71 o
  -4   1  18       36.23       35.28      4.15 o
  -3   1  18        2.23       -3.45      3.45 o
  -2   1  18        7.03        4.11      5.26 o
  -1   1  18       59.97       62.14      4.54 o
   0   1  18      707.83      725.76     19.87 o
   1   1  18      334.41      345.94     10.93 o
   2   1  18        1.82        1.35      8.92 o
   3   1  18        6.22       12.31      5.53 o
   4   1  18       74.95       80.18      4.15 o
   5   1  18      265.96      293.06      8.75 o
  -6   2  18      123.31       94.42     10.25 o
  -5   2  18       65.76       59.87      5.46 o
  -4   2  18       18.66       16.19      3.96 o
  -3   2  18      122.00      121.27      6.49 o
  -2   2  18        0.08        4.62      2.77 o
  -1   2  18       97.39       97.00      5.23 o
   0   2  18      194.02      204.56     11.64 o
   1   2  18       44.60       53.40      5.88 o
   2   2  18      103.33      107.12      5.99 o
   3   2  18      190.01      205.59      8.94 o
   4   2  18       39.32       40.06      3.42 o
   5   2  18      302.65      336.15      9.33 o
  -6   3  18       15.82       11.23      6.06 o
  -5   3  18        0.37        0.80      4.81 o
  -4   3  18       96.35      100.25     10.70 o
  -3   3  18       11.31       18.52      3.66 o
  -2   3  18      205.95      200.99      7.68 o
  -1   3  18      199.71      199.85      7.27 o
   0   3  18       23.44       29.83     10.65 o
   1   3  18        0.73        2.87      2.93 o
   2   3  18       67.46       63.74      4.67 o
   3   3  18        0.24       -0.59      3.25 o
   4   3  18        8.35        9.79      4.46 o
   5   3  18       19.31       26.34      7.27 o
  -6   4  18        3.94       -0.36      7.40 o
  -5   4  18       48.40       32.63      8.11 o
  -4   4  18       67.61       70.71      5.01 o
  -3   4  18      104.04      107.05     11.59 o
  -2   4  18        6.30       10.13      2.95 o
  -1   4  18       37.15       33.32      5.48 o
   0   4  18        0.44        6.76      2.80 o
   1   4  18      135.05      124.74      6.24 o
   2   4  18      129.80      139.04      6.99 o
   3   4  18       71.89       75.13      5.22 o
   4   4  18        0.08       -0.89      4.06 o
   5   4  18       10.35        5.76      4.28 o
  -6   5  18        0.19        1.07      5.62 o
  -5   5  18       15.84       20.59      5.79 o
  -4   5  18       52.25       49.03      5.30 o
  -3   5  18      242.67      243.48      8.83 o
  -2   5  18        0.00       -2.80      2.80 o
  -1   5  18       12.97       16.57      7.67 o
   0   5  18       27.94       37.63      3.90 o
   1   5  18        2.69        7.04      3.09 o
   2   5  18       26.26       23.08      3.56 o
   3   5  18        7.47        8.45      4.45 o
   4   5  18       16.42       23.85      4.41 o
   5   5  18       13.72       13.33      8.78 o
  -6   6  18       10.68        8.47      7.67 o
  -5   6  18        3.47        8.02      5.17 o
  -4   6  18       19.98       23.71      5.53 o
  -3   6  18        2.55        2.55      3.56 o
  -2   6  18      124.73      116.93      6.12 o
  -1   6  18        4.09       -0.32      2.90 o
   0   6  18        2.60        2.39      2.83 o
   1   6  18        6.85        8.83      3.21 o
   2   6  18        9.57        9.75      3.01 o
   3   6  18       21.14       19.64      4.81 o
   4   6  18        7.74        5.76      2.65 o
   5   6  18      118.85      107.17      5.34 o
  -5   7  18        4.90        7.40      7.22 o
  -4   7  18       16.61       11.05      4.99 o
  -3   7  18        9.35       14.98      4.81 o
  -2   7  18        1.94        3.98      3.99 o
  -1   7  18        1.64        2.26      3.04 o
   0   7  18       49.03       44.53      3.78 o
   1   7  18       18.15       16.43      3.58 o
   2   7  18        0.00        5.52      3.25 o
   3   7  18       66.04       73.60      5.48 o
   4   7  18       24.12       30.81      3.41 o
   5   7  18       72.25       70.18      5.76 o
  -5   8  18        0.36        8.02      5.44 o
  -4   8  18       10.23        8.65      6.95 o
  -3   8  18        0.14       -3.83      4.55 o
  -2   8  18       32.37       34.55      7.13 o
  -1   8  18       12.31        3.28      3.92 o
   0   8  18       47.20       48.07     10.56 o
   1   8  18        2.85        5.41      3.70 o
   2   8  18       80.00       88.56      5.29 o
   3   8  18       35.00       31.88      4.00 o
   4   8  18       81.11       75.57     13.69 o
  -5   9  18       64.10       52.87      7.22 o
  -4   9  18        2.88       -2.85      6.95 o
  -3   9  18       17.33       28.62      7.40 o
  -2   9  18        0.95       -2.14      4.37 o
  -1   9  18        1.21        3.77      2.91 o
   0   9  18        8.03       13.18      4.12 o
   1   9  18        7.65        9.55      3.92 o
   2   9  18       78.59       74.34      5.71 o
   3   9  18        1.28        5.14      3.02 o
   4   9  18        0.28        0.77      8.69 o
  -5  10  18      373.82      359.90     21.67 o
  -4  10  18       12.78       24.96      7.49 o
  -3  10  18       94.38      103.15      9.18 o
  -2  10  18        0.28        6.51      4.37 o
  -1  10  18        9.10        3.57      4.01 o
   0  10  18       11.94        6.19      3.79 o
   1  10  18       92.06       98.70     12.66 o
   2  10  18       21.03       17.83      4.17 o
   3  10  18        0.04       -0.90      2.83 o
   4  10  18       26.86       22.94      6.24 o
  -4  11  18       85.57       96.29     10.43 o
  -3  11  18        7.41        9.54      6.95 o
  -2  11  18        2.30        0.36      4.73 o
  -1  11  18        4.38        1.96      4.37 o
   0  11  18       61.78       60.89      8.20 o
   1  11  18        9.38        9.65      3.43 o
   2  11  18       22.64       30.87      4.87 o
   3  11  18        3.99        1.43      3.16 o
   4  11  18       11.80       10.99      3.21 o
  -4  12  18       75.19       73.64      9.81 o
  -3  12  18        6.57        4.28      6.78 o
  -2  12  18       21.10       14.71      5.17 o
  -1  12  18       91.61       89.96      7.76 o
   0  12  18      115.55      133.74      9.81 o
   1  12  18        1.20        3.39      6.15 o
   2  12  18        6.15        7.82      4.52 o
   3  12  18        8.31        8.64      5.62 o
  -3  13  18       18.22       21.13      7.04 o
  -2  13  18       24.99       23.80      5.53 o
  -1  13  18        2.17        2.14      4.01 o
   0  13  18        0.01       13.11      6.60 o
   1  13  18      141.25      156.92     11.77 o
   2  13  18      298.73      281.15     17.12 o
   3  13  18        1.15        1.34      4.01 o
  -3  14  18      107.55      116.71     10.97 o
  -2  14  18       31.73       38.25      5.71 o
  -1  14  18       64.69       59.29      7.13 o
   0  14  18       10.97        9.00      5.71 o
   1  14  18       73.94       67.04      6.95 o
   2  14  18       27.90       19.35      5.53 o
  -2  15  18        0.00        5.79      4.90 o
  -1  15  18        6.17       -5.17      6.42 o
   0  15  18       39.39       30.04      5.35 o
   1  15  18       70.32       54.92      6.33 o
  -5   0  19       21.20       17.21      7.31 o
  -3   0  19      387.84      397.18     16.94 o
  -1   0  19      228.66      229.96     12.22 o
   1   0  19       34.65       24.34      6.42 o
   3   0  19      139.55      140.60     11.32 o
   5   0  19       69.85       58.49      7.58 o
  -5   1  19       49.87       41.11      4.34 o
  -4   1  19      222.09      227.24     11.81 o
  -3   1  19        0.77        5.24      4.09 o
  -2   1  19        0.04       -3.09      3.09 o
  -1   1  19      129.21      131.37     18.99 o
   0   1  19       46.44       51.82      4.99 o
   1   1  19        9.98       11.64      4.59 o
   2   1  19       29.76       26.29      6.91 o
   3   1  19        0.12       -0.85      3.15 o
   4   1  19       27.43       29.34      3.47 o
   5   1  19       43.63       39.67      9.81 o
  -5   2  19        0.48        5.29      3.69 o
  -4   2  19      147.08      141.92     13.02 o
  -3   2  19       30.85       32.95      4.41 o
  -2   2  19        1.90        2.06      3.06 o
  -1   2  19       13.26        9.53      3.15 o
   0   2  19       25.91       28.25      3.40 o
   1   2  19       48.09       47.78      6.51 o
   2   2  19        3.43        1.22      3.60 o
   3   2  19      100.31      103.56      5.93 o
   4   2  19       69.45       69.12      6.60 o
   5   2  19      211.10      201.31     17.12 o
  -5   3  19       12.86        5.79      7.58 o
  -4   3  19      325.82      344.69     13.78 o
  -3   3  19       46.96       39.94      5.03 o
  -2   3  19        7.50        9.83      3.85 o
  -1   3  19       22.01       22.38      3.73 o
   0   3  19       55.05       56.59      5.06 o
   1   3  19       60.09       60.01      4.22 o
   2   3  19       19.68       14.82      3.86 o
   3   3  19       78.48       85.30      8.78 o
   4   3  19        1.16        4.73      2.80 o
   5   3  19        0.52        2.84      3.62 o
  -5   4  19       70.30       61.96      7.40 o
  -4   4  19        0.31       -1.64      4.73 o
  -3   4  19       86.36       92.35      9.45 o
  -2   4  19        2.51        2.88      3.21 o
  -1   4  19       39.51       40.26      4.39 o
   0   4  19      118.24      123.15      6.48 o
   1   4  19        4.75        1.71      4.51 o
   2   4  19      106.28      106.47      5.60 o
   3   4  19        4.35        7.98      4.23 o
   4   4  19        0.77       -2.61      2.61 o
  -5   5  19       45.58       18.10      8.20 o
  -4   5  19       24.24       24.87      5.53 o
  -3   5  19        7.79       11.64      4.23 o
  -2   5  19        5.44        9.40      3.56 o
  -1   5  19       11.36       11.69      5.53 o
   0   5  19       15.49       17.13      4.34 o
   1   5  19      145.39      162.37      7.82 o
   2   5  19       77.90       86.88      5.70 o
   3   5  19       22.18       25.62      3.98 o
   4   5  19        2.47        7.09      3.34 o
  -5   6  19        2.68        3.48      5.71 o
  -4   6  19       15.21       10.70      5.26 o
  -3   6  19       82.15       74.62      4.77 o
  -2   6  19       14.15        8.56      3.17 o
  -1   6  19       42.51       37.62      3.64 o
   0   6  19        0.09        0.17      3.25 o
   1   6  19      347.38      389.48     12.74 o
   2   6  19       64.19       60.16      5.52 o
   3   6  19       15.36       10.86      4.70 o
   4   6  19        6.99       21.31      5.97 o
  -5   7  19       43.79       39.50      6.86 o
  -4   7  19        2.09       -7.31      7.31 o
  -3   7  19       19.30       17.38      7.22 o
  -2   7  19        4.15       11.31      3.68 o
  -1   7  19        2.18       -0.60      6.55 o
   0   7  19        3.32        2.29      3.68 o
   1   7  19      104.24      113.78      6.64 o
   2   7  19      248.73      264.34     10.69 o
   3   7  19        0.84        4.00      4.73 o
   4   7  19        0.01        4.38      5.15 o
  -5   8  19        4.09       -7.67      7.67 o
  -4   8  19        6.35        7.58      5.44 o
  -3   8  19        1.80        5.79      5.71 o
  -2   8  19        0.05       -1.96      6.42 o
  -1   8  19       27.18       29.99      4.11 o
   0   8  19        0.79       -8.33      9.58 o
   1   8  19       46.03       53.38      4.77 o
   2   8  19        3.92        0.45      3.71 o
   3   8  19       14.42       18.06      8.42 o
   4   8  19       26.52       14.53      8.83 o
  -4   9  19       87.43       88.89      8.74 o
  -3   9  19        3.52       -4.37      4.37 o
  -2   9  19        7.45        2.59      6.86 o
  -1   9  19       39.80       45.28      6.69 o
   0   9  19       80.71       84.35     10.92 o
   1   9  19       24.14       29.11      4.13 o
   2   9  19        1.32       -3.58      3.58 o
   3   9  19       22.91       20.14      3.98 o
  -4  10  19      116.46       94.24      9.54 o
  -3  10  19        0.83        4.55      4.46 o
  -2  10  19        3.47       16.40      5.62 o
  -1  10  19       46.41       53.94      6.33 o
   0  10  19       47.79       44.78     10.65 o
   1  10  19        2.05        3.49      4.59 o
   2  10  19        5.33        5.75      3.79 o
   3  10  19        0.00        0.27      3.90 o
  -3  11  19       27.84       32.90      6.24 o
  -2  11  19       84.12       82.20      7.93 o
  -1  11  19       19.40       10.43      5.35 o
   0  11  19       20.69       21.84      6.69 o
   1  11  19        1.71       -1.31      2.83 o
   2  11  19        4.11        3.27      3.73 o
   3  11  19       34.35       33.50      8.11 o
  -3  12  19       73.80       57.33      7.85 o
  -2  12  19       15.76       15.69      5.62 o
  -1  12  19        0.04        2.32      4.99 o
   0  12  19       43.12       39.32      7.13 o
   1  12  19       57.52       53.76      6.24 o
   2  12  19        6.52       -0.53      5.97 o
  -2  13  19       47.27       46.27      7.04 o
  -1  13  19       32.66       13.82      5.17 o
   0  13  19       97.18       87.82      9.18 o
   1  13  19      194.16      193.93     13.55 o
  -1  14  19       20.30       13.19      7.31 o
   0  14  19        0.49        0.36      4.64 o
  -4   0  20      129.81      144.97     11.50 o
  -2   0  20      114.40      130.17     10.43 o
   0   0  20      179.28      181.62     10.88 o
   2   0  20       87.23       87.02      9.18 o
   4   0  20      283.65      273.30     17.92 o
  -5   1  20       77.13       63.16      6.09 o
  -4   1  20        2.49        2.89      4.95 o
  -3   1  20       87.61       81.56      6.13 o
  -2   1  20       85.46       85.60      5.36 o
  -1   1  20      582.01      617.39     19.10 o
   0   1  20       56.00       53.01      8.02 o
   1   1  20        9.04       11.95      8.38 o
   2   1  20        5.95       -1.01      3.12 o
   3   1  20       35.79       29.95     13.11 o
   4   1  20       36.23       31.15      4.32 o
  -5   2  20       24.06       12.93      7.93 o
  -4   2  20       14.44       10.35      3.84 o
  -3   2  20      190.44      190.23      8.76 o
  -2   2  20        0.02        0.98      3.56 o
  -1   2  20      411.06      414.24     13.12 o
   0   2  20      179.48      196.66      8.48 o
   1   2  20       14.69        6.64      7.49 o
   2   2  20       17.40       18.30      4.99 o
   3   2  20        0.13        4.48      5.57 o
   4   2  20       97.16      103.84      6.92 o
  -5   3  20        7.36        6.06      5.53 o
  -4   3  20      109.77      104.66      7.41 o
  -3   3  20      178.05      173.79      8.48 o
  -2   3  20       17.14       15.03      3.34 o
  -1   3  20       35.24       42.26      5.42 o
   0   3  20        9.55       13.82      4.81 o
   1   3  20        1.04       -3.61      4.29 o
   2   3  20       43.02       46.88      5.14 o
   3   3  20        2.39       -1.28      3.65 o
   4   3  20      133.90      135.01      8.00 o
  -5   4  20        0.05       -5.35      7.85 o
  -4   4  20       76.42       66.51      8.38 o
  -3   4  20       21.74       20.93      5.13 o
  -2   4  20        2.54        4.23      4.19 o
  -1   4  20       16.01       11.23      3.63 o
   0   4  20      184.85      183.40     11.32 o
   1   4  20       10.29       13.50      3.43 o
   2   4  20       23.56       26.93      6.42 o
   3   4  20       34.10       33.84      8.34 o
   4   4  20        4.59        2.25      6.06 o
  -4   5  20       11.89       20.06      8.38 o
  -3   5  20       14.24        9.16      4.02 o
  -2   5  20       41.57       35.00      7.13 o
  -1   5  20       14.34       13.37      4.82 o
   0   5  20       89.32       94.77      6.87 o
   1   5  20        5.21        7.93      3.50 o
   2   5  20       75.59       78.46      7.36 o
   3   5  20        9.06       12.43      3.84 o
   4   5  20       14.74       12.08      3.65 o
  -4   6  20        2.46       -2.41      5.79 o
  -3   6  20        0.03        0.36      5.26 o
  -2   6  20       10.80        2.93      4.39 o
  -1   6  20       39.02       40.28      4.54 o
   0   6  20        0.88       -3.34      3.34 o
   1   6  20        0.70        5.50      3.84 o
   2   6  20      240.34      237.30     20.51 o
   3   6  20        3.76        5.77      3.75 o
  -4   7  20       28.10       21.04      5.88 o
  -3   7  20        4.65        6.15      5.53 o
  -2   7  20        0.21        1.91      3.59 o
  -1   7  20       14.89        3.47      7.36 o
   0   7  20       24.50       28.12      3.94 o
   1   7  20       45.21       49.37      5.15 o
   2   7  20      170.57      159.96      7.81 o
   3   7  20       10.05        3.48      3.93 o
  -4   8  20        1.61        5.53      7.93 o
  -3   8  20        1.53        4.10      7.04 o
  -2   8  20        4.47       19.08      5.44 o
  -1   8  20        2.40        0.77      4.65 o
   0   8  20       62.12       56.38      7.18 o
   1   8  20       41.45       40.47      4.27 o
   2   8  20       93.04       89.49      6.43 o
   3   8  20        3.31        2.53      7.22 o
  -3   9  20       98.23       93.70     10.79 o
  -2   9  20        0.82       -4.81      7.31 o
  -1   9  20       12.21        3.66      6.86 o
   0   9  20       85.80       85.10     10.12 o
   1   9  20       24.98       17.37      3.58 o
   2   9  20       25.61       17.74      7.49 o
  -3  10  20        2.67       -0.36      4.90 o
  -2  10  20        9.37       -0.62      7.04 o
  -1  10  20        3.27        5.71      6.86 o
   0  10  20        0.39        0.62      6.60 o
   1  10  20        5.21        1.24      3.14 o
   2  10  20        0.79        3.09      3.66 o
  -2  11  20      358.75      382.54     23.63 o
  -1  11  20        9.13        3.57      4.90 o
   0  11  20       19.10       17.21      6.86 o
   1  11  20       14.04       20.06      4.64 o
   0  12  20       46.03       49.57      8.11 o
  -3   0  21       45.75       57.06      8.83 o
  -1   0  21      116.48      126.87      9.90 o
   1   0  21        0.01        3.57      4.90 o
   3   0  21      114.19      106.28     11.41 o
  -4   1  21       63.10       45.13      5.68 o
  -3   1  21        1.06       -2.43      3.53 o
  -2   1  21        8.14       12.73      4.41 o
  -1   1  21        5.59        5.61      4.12 o
   0   1  21      310.29      303.10     19.53 o
   1   1  21        1.28        1.57      4.98 o
   2   1  21       30.65       26.09      4.39 o
   3   1  21       80.51       69.52      5.29 o
  -4   2  21        8.16        5.27      4.22 o
  -3   2  21        0.28        2.15      3.27 o
  -2   2  21       15.80       12.43      7.36 o
  -1   2  21      423.30      436.23     16.30 o
   0   2  21       98.11       91.82      5.89 o
   1   2  21        0.02        6.76      3.24 o
   2   2  21       37.89       41.18      4.79 o
   3   2  21        0.05       -0.22      5.35 o
  -4   3  21        9.01       -3.57      4.99 o
  -3   3  21       30.72       29.82      5.13 o
  -2   3  21        4.96        7.31      3.71 o
  -1   3  21        0.65        0.38      4.94 o
   0   3  21       27.27       29.26      4.23 o
   1   3  21        6.06        1.78      4.21 o
   2   3  21       78.22       76.43     10.21 o
   3   3  21        2.50        3.15      3.73 o
  -4   4  21        5.84        9.90      7.93 o
  -3   4  21       15.92       15.46      3.70 o
  -2   4  21        0.67        1.75      4.73 o
  -1   4  21        3.12       -4.81      4.81 o
   0   4  21        3.13       12.70      3.59 o
   1   4  21        0.26       -0.27      4.28 o
   2   4  21        6.03       -0.07      4.96 o
   3   4  21       24.18       19.83      3.72 o
  -3   5  21        9.06       22.20      5.88 o
  -2   5  21        9.20        9.70      3.50 o
  -1   5  21       56.33       52.42      6.37 o
   0   5  21        2.12        7.24      4.68 o
   1   5  21        0.26        7.84      3.74 o
   2   5  21        9.63        5.68      3.81 o
   3   5  21        8.30        0.27      7.49 o
  -3   6  21       34.04       41.37      8.29 o
  -2   6  21        0.02       -1.73      4.20 o
  -1   6  21       16.60       12.50      3.78 o
   0   6  21       19.22       20.93      4.19 o
   1   6  21      196.27      227.15     40.57 o
   2   6  21        6.63        5.84      3.74 o
  -3   7  21        1.04        0.71      5.53 o
  -2   7  21        7.46       10.70      7.22 o
  -1   7  21        3.41        1.07      3.52 o
   0   7  21       88.90       88.64      6.21 o
   1   7  21       25.06       22.25      4.00 o
   2   7  21       16.48       15.83      4.16 o
  -2   8  21        0.34        1.25      5.26 o
  -1   8  21        3.40        6.78      5.35 o
   0   8  21       12.16       15.31      3.65 o
   1   8  21      257.42      222.51     32.28 o
  -1   9  21       21.49       19.88      7.31 o
   0   9  21       76.38       78.37      9.63 o
   1   9  21       13.12       11.05      3.81 o
  -2   0  22      373.60      326.10     21.58 o
   0   0  22        0.69        7.31      5.35 o
   2   0  22        2.38       -0.53      5.17 o
  -3   1  22       30.93       13.89      5.57 o
  -2   1  22       11.67        9.86      4.67 o
  -1   1  22      108.48      103.54      6.99 o
   0   1  22       48.61       50.87      5.50 o
   1   1  22        4.89        2.81      3.85 o
   2   1  22       36.70       28.30      6.64 o
  -3   2  22        2.59       -0.99      4.26 o
  -2   2  22       34.24       32.45      7.31 o
  -1   2  22       89.60       86.50      6.66 o
   0   2  22       37.62       32.39     12.66 o
   1   2  22        3.84        4.29      4.12 o
   2   2  22       19.85       15.75      6.46 o
  -2   3  22       70.41       53.18      5.53 o
  -1   3  22       39.39       30.16      4.78 o
   0   3  22       15.12       20.13      3.97 o
   1   3  22        2.61        6.54      4.37 o
  -2   4  22       23.24       13.58      7.62 o
  -1   4  22        3.02        8.25      4.23 o
   0   4  22        3.70        1.98      4.20 o
   1   4  22       95.67       76.88      7.40 o
  -2   5  22        0.63       -0.20      3.78 o
  -1   5  22       45.88       34.72      4.16 o
   0   5  22        5.91       10.23      5.54 o
   1   5  22      140.21      113.53      8.07 o
  -1   6  22       30.37       27.01      5.97 o
   0   6  22       71.73       68.20      6.03 o
 
